# Supplementary material for: Integrated Network Pharmacology and Metabonomics to Reveal the Myocardial Protection Effect of Huang-Lian-Jie-Du-Tang on Myocardial Ischemia
Source: Front Pharmacol. 2021 Feb 4;11:589175. doi: 10.3389/fphar.2020.589175 (PMC7890363; doi:10.3389/fphar.2020.589175)
Supplement: Supplementary file 2 [file Table1_v1.XLSX]

## Sheet: Sheet1
Table S1 Herbal compounds in HLJDT
Mol ID	Herbal compound	MW	OB%	DL
MOL002668	Worenine	334.37	45.83	0.87
MOL001458	coptisine	320.34	30.67	0.86
MOL000787	Fumarine	353.4	59.26	0.83
MOL009038	GBGB	550.57	45.58	0.83
MOL002673	Hispidone	472.78	36.18	0.83
MOL002660	niloticin	456.78	41.41	0.82
MOL002904	Berlambine	351.38	36.68	0.82
MOL006413	phellochin	488.83	35.41	0.82
MOL002636	Kihadalactone A	512.7	34.21	0.82
MOL002656	dihydroniloticin	458.8	36.43	0.81
MOL002670	Cavidine	353.45	35.64	0.81
MOL002907	Corchoroside A_qt	404.55	104.95	0.78
MOL002897	epiberberine	336.39	43.09	0.78
MOL006401	melianone	470.76	40.53	0.78
MOL001454	berberine	336.39	36.86	0.78
MOL002666	Chelerythrine	332.37	34.18	0.78
MOL002903	(R)-Canadine	339.42	55.37	0.77
MOL001455	(S)-Canadine	339.42	53.83	0.77
MOL013352	Obacunone	454.56	43.29	0.77
MOL000449	Stigmasterol	412.77	43.83	0.76
MOL001663	(4aS,6aR,6aS,6bR,8aR,10R,12aR,14bS)-10-hydroxy-2,2,6a,6b,9,9,12a-heptamethyl-1,3,4,5,6,6a,7,8,8a,10,11,12,13,14b-tetradecahydropicene-4a-carboxylic acid	456.78	32.03	0.76
MOL002643	delta 7-stigmastenol	414.79	37.42	0.75
MOL000359	sitosterol	414.79	36.91	0.75
MOL001771	poriferast-5-en-3beta-ol	414.79	36.91	0.75
MOL000358	beta-sitosterol	414.79	36.91	0.75
MOL006422	thalifendine	322.36	44.41	0.73
MOL002894	berberrubine	322.36	35.74	0.73
MOL005438	campesterol	400.76	37.58	0.71
MOL002659	kihadanin A	486.56	31.6	0.7
MOL002671	Candletoxin A	608.79	31.81	0.69
MOL000785	palmatine	352.44	64.6	0.65
MOL000762	Palmidin A	510.52	35.36	0.65
MOL002672	Hericenone H	580.88	39	0.63
MOL002662	rutaecarpine	287.34	40.3	0.6
MOL004561	Sudan III	352.42	84.07	0.59
MOL000790	Isocorypalmine	341.44	35.77	0.59
MOL002909	5,7,2,5-tetrahydroxy-8,6-dimethoxyflavone	376.34	33.82	0.45
MOL002934	NEOBAICALEIN	374.37	104.34	0.44
MOL002927	Skullcapflavone II	374.37	69.51	0.44
MOL002641	Phellavin_qt	374.42	35.86	0.44
MOL001506	Supraene	410.8	33.55	0.42
MOL003095	5-hydroxy-7-methoxy-2-(3,4,5-trimethoxyphenyl)chromone	358.37	51.96	0.41
MOL002651	Dehydrotanshinone II A	292.35	43.76	0.4
MOL001131	phellamurin_qt	356.4	56.6	0.39
MOL002879	Diop	390.62	43.59	0.39
MOL012266	rivularin	344.34	37.94	0.37
MOL001490	bis[(2S)-2-ethylhexyl] benzene-1,2-dicarboxylate	390.62	43.59	0.35
MOL000552	5,2'-Dihydroxy-6,7,8-trimethoxyflavone	344.34	31.71	0.35
MOL002915	Salvigenin	328.34	49.07	0.33
MOL002917	5,2',6'-Trihydroxy-7,8-dimethoxyflavone	330.31	45.05	0.33
MOL002932	Panicolin	314.31	76.26	0.29
MOL000098	quercetin	302.25	46.43	0.28
MOL002644	Phellopterin	300.33	40.19	0.28
MOL002908	5,8,2'-Trihydroxy-7-methoxyflavone	300.28	37.01	0.27
MOL012245	5,7,4'-trihydroxy-6-methoxyflavanone	302.3	36.63	0.27
MOL002933	5,7,4'-Trihydroxy-8-methoxyflavone	300.28	36.56	0.27
MOL008647	Moupinamide	313.38	86.71	0.26
MOL012246	5,7,4'-trihydroxy-8-methoxyflavanone	302.3	74.24	0.26
MOL007245	3-Methylkempferol	300.28	60.16	0.26
MOL001406	crocetin	328.44	35.3	0.26
MOL002652	delta7-Dehydrosophoramine	242.35	54.45	0.25
MOL008206	Moslosooflavone	298.31	44.09	0.25
MOL000073	ent-Epicatechin	290.29	48.96	0.24
MOL000422	kaempferol	286.25	41.88	0.24
MOL002914	Eriodyctiol (flavanone)	288.27	41.35	0.24
MOL002910	Carthamidin	288.27	41.15	0.24
MOL002925	5,7,2',6'-Tetrahydroxyflavone	286.25	37.01	0.24
MOL001689	acacetin	284.28	34.97	0.24
MOL002937	DIHYDROOROXYLIN	286.3	66.06	0.23
MOL001942	isoimperatorin	270.3	45.46	0.23
MOL002928	oroxylin a	284.28	41.37	0.23
MOL010415	11,13-Eicosadienoic acid, methyl ester	322.59	39.28	0.23
MOL002926	dihydrooroxylin A	286.3	38.72	0.23
MOL000173	wogonin	284.28	30.68	0.23
MOL002911	2,6,2',4'-tetrahydroxy-6'-methoxychaleone	302.3	69.04	0.22
MOL001941	Ammidin	270.3	34.55	0.22
MOL002913	Dihydrobaicalin_qt	272.27	40.04	0.21
MOL000525	Norwogonin	270.25	39.4	0.21
MOL002714	baicalein	270.25	33.52	0.21
MOL000228	(2R)-7-hydroxy-5-methoxy-2-phenylchroman-4-one	270.3	55.23	0.2
MOL002663	Skimmianin	259.28	40.14	0.2
MOL000622	Magnograndiolide	266.37	63.71	0.19
MOL001494	Mandenol	308.56	42	0.19
MOL002883	Ethyl oleate (NF)	310.58	32.4	0.19
