# Supplementary material for: Integrated Network Pharmacology and Metabonomics to Reveal the Myocardial Protection Effect of Huang-Lian-Jie-Du-Tang on Myocardial Ischemia
Source: Front Pharmacol. 2021 Feb 4;11:589175. doi: 10.3389/fphar.2020.589175 (PMC7890363; doi:10.3389/fphar.2020.589175)
Supplement: Supplementary file 3 [file Table2_v1.XLSX]

## Sheet: HLJDT
Table S2 Herbal compounds in HLJDT and their corresponding targets.
MOL ID	Herbal compounds	Uniprot ID	Protein names	Gene names
MOL001454	berberine		Prostaglandin G/H synthase 1	PTGS1
MOL001454	berberine		Estrogen receptor	ESR1
MOL001454	berberine		Androgen receptor	AR
MOL001454	berberine		Trypsin-1	PRSS1
MOL001454	berberine		Nuclear receptor coactivator 2	NCOA2
MOL001454	berberine		cAMP and cAMP-inhibited cGMP 3',5'-cyclic phosphodiesterase 10A	PDE10A
MOL001458	coptisine		Prostaglandin G/H synthase 1	PTGS1
MOL001458	coptisine		Estrogen receptor	ESR1
MOL001458	coptisine		Androgen receptor	AR
MOL001458	coptisine		Trypsin-1	PRSS1
MOL002641	Phellavin_qt		Coagulation factor VII	F7
MOL002643	delta 7-stigmastenol		Progesterone receptor	PGR
MOL002644	Phellopterin		Muscarinic acetylcholine receptor M1	CHRM1
MOL002644	Phellopterin		Gamma-aminobutyric acid receptor subunit alpha-1	GABRA1
MOL002651	Dehydrotanshinone II A		Muscarinic acetylcholine receptor M3	CHRM3
MOL002651	Dehydrotanshinone II A		Muscarinic acetylcholine receptor M1	CHRM1
MOL002651	Dehydrotanshinone II A		Estrogen receptor	ESR1
MOL002651	Dehydrotanshinone II A		Androgen receptor	AR
MOL002651	Dehydrotanshinone II A		Peroxisome proliferator activated receptor gamma	PPARG
MOL002651	Dehydrotanshinone II A		Muscarinic acetylcholine receptor M5	CHRM5
MOL002651	Dehydrotanshinone II A		Muscarinic acetylcholine receptor M4	CHRM4
MOL002651	Dehydrotanshinone II A		Acetylcholinesterase	ACHE
MOL002651	Dehydrotanshinone II A		Alpha-1A adrenergic receptor	ADRA1A
MOL002651	Dehydrotanshinone II A		Gamma-aminobutyric acid receptor subunit alpha-1	GABRA1
MOL002651	Dehydrotanshinone II A		Nuclear receptor coactivator 1	NCOA1
MOL002662	rutaecarpine		Prostaglandin G/H synthase 1	PTGS1
MOL002662	rutaecarpine		Androgen receptor	AR
MOL002662	rutaecarpine		5-hydroxytryptamine receptor 3A	HTR3A
MOL002662	rutaecarpine		Serine/threonine-protein kinase Chk1	CHEK1
MOL002662	rutaecarpine		Cytochrome P450 3A4	CYP3A4
MOL002662	rutaecarpine		Cytochrome P450 2B6	CYP2B6
MOL002663	Skimmianin		Gamma-aminobutyric acid receptor subunit alpha-1	GABRA1
MOL002666	Chelerythrine		Prostaglandin G/H synthase 1	PTGS1
MOL002666	Chelerythrine		Nuclear receptor coactivator 2	NCOA2
MOL000449	Stigmasterol		Progesterone receptor	PGR
MOL000449	Stigmasterol		Mineralocorticoid receptor	NR3C2
MOL000449	Stigmasterol		Nuclear receptor coactivator 2	NCOA2
MOL000449	Stigmasterol		Nuclear receptor coactivator 1	NCOA1
MOL000449	Stigmasterol		Prostaglandin G/H synthase 1	PTGS1
MOL000449	Stigmasterol		Aldose reductase	AKR1B1
MOL000449	Stigmasterol		Urokinase-type plasminogen activator	PLAU
MOL000449	Stigmasterol		Chymotrypsinogen B	CTRB1
MOL000449	Stigmasterol		Muscarinic acetylcholine receptor M3	CHRM3
MOL000449	Stigmasterol		Muscarinic acetylcholine receptor M1	CHRM1
MOL000449	Stigmasterol		Alpha-1A adrenergic receptor	ADRA1A
MOL000449	Stigmasterol		Muscarinic acetylcholine receptor M2	CHRM2
MOL000449	Stigmasterol		Gamma-aminobutyric acid receptor subunit alpha-1	GABRA1
MOL002668	Worenine		Prostaglandin G/H synthase 1	PTGS1
MOL002668	Worenine		Estrogen receptor	ESR1
MOL002668	Worenine		Androgen receptor	AR
MOL002668	Worenine		Serine/threonine-protein kinase Chk1	CHEK1
MOL002670	Cavidine		Prostaglandin G/H synthase 1	PTGS1
MOL002670	Cavidine		Muscarinic acetylcholine receptor M3	CHRM3
MOL002670	Cavidine		Muscarinic acetylcholine receptor M1	CHRM1
MOL002670	Cavidine		Muscarinic acetylcholine receptor M5	CHRM5
MOL002670	Cavidine		5-hydroxytryptamine receptor 3A	HTR3A
MOL002670	Cavidine		Alpha-2C adrenergic receptor	ADRA2C
MOL002670	Cavidine		Muscarinic acetylcholine receptor M4	CHRM4
MOL002670	Cavidine		Retinoic acid receptor RXR-beta	RXRB
MOL002670	Cavidine		Coagulation factor VII	F7
MOL002670	Cavidine		cAMP and cAMP-inhibited cGMP 3',5'-cyclic phosphodiesterase 10A	PDE10A
MOL000358	beta-sitosterol		Progesterone receptor	PGR
MOL000358	beta-sitosterol		Nuclear receptor coactivator 2	NCOA2
MOL000358	beta-sitosterol		Prostaglandin G/H synthase 1	PTGS1
MOL000358	beta-sitosterol		Muscarinic acetylcholine receptor M3	CHRM3
MOL000358	beta-sitosterol		Muscarinic acetylcholine receptor M1	CHRM1
MOL000358	beta-sitosterol		Muscarinic acetylcholine receptor M4	CHRM4
MOL000358	beta-sitosterol		Alpha-1A adrenergic receptor	ADRA1A
MOL000358	beta-sitosterol		Muscarinic acetylcholine receptor M2	CHRM2
MOL000358	beta-sitosterol		Neuronal acetylcholine receptor subunit alpha-2	CHRNA2
MOL000358	beta-sitosterol		Gamma-aminobutyric acid receptor subunit alpha-1	GABRA1
MOL000358	beta-sitosterol		Apoptosis regulator Bcl-2	BCL2
MOL000358	beta-sitosterol		Caspase-9	CASP9
MOL000358	beta-sitosterol		Caspase-3	CASP3
MOL000358	beta-sitosterol		Caspase-8	CASP8
MOL000358	beta-sitosterol		Protein kinase C alpha type	PRKCA
MOL000358	beta-sitosterol		Serum paraoxonase/arylesterase 1	PON1
MOL000622	Magnograndiolide		Gamma-aminobutyric acid receptor subunit alpha-1	GABRA1
MOL000622	Magnograndiolide		Glutamate receptor 2	GRIA2
MOL000785	palmatine		Prostaglandin G/H synthase 1	PTGS1
MOL000785	palmatine		Estrogen receptor	ESR1
MOL000785	palmatine		Androgen receptor	AR
MOL000785	palmatine		Estrogen receptor beta	ESR2
MOL000785	palmatine		Trypsin-1	PRSS1
MOL000785	palmatine		Nuclear receptor coactivator 2	NCOA2
MOL000785	palmatine		Coagulation factor VII	F7
MOL000787	Fumarine		Prostaglandin G/H synthase 1	PTGS1
MOL000787	Fumarine		Muscarinic acetylcholine receptor M3	CHRM3
MOL000787	Fumarine		Muscarinic acetylcholine receptor M1	CHRM1
MOL000787	Fumarine		Muscarinic acetylcholine receptor M5	CHRM5
MOL000787	Fumarine		5-hydroxytryptamine receptor 3A	HTR3A
MOL000787	Fumarine		Coagulation factor VII	F7
MOL000787	Fumarine		Muscarinic acetylcholine receptor M4	CHRM4
MOL000790	Isocorypalmine		Prostaglandin G/H synthase 1	PTGS1
MOL000790	Isocorypalmine		Muscarinic acetylcholine receptor M3	CHRM3
MOL000790	Isocorypalmine		Muscarinic acetylcholine receptor M1	CHRM1
MOL000790	Isocorypalmine		Muscarinic acetylcholine receptor M5	CHRM5
MOL000790	Isocorypalmine		5-hydroxytryptamine receptor 3A	HTR3A
MOL000790	Isocorypalmine		Alpha-2C adrenergic receptor	ADRA2C
MOL000790	Isocorypalmine		Muscarinic acetylcholine receptor M4	CHRM4
MOL000790	Isocorypalmine		Alpha-1A adrenergic receptor	ADRA1A
MOL000790	Isocorypalmine		Muscarinic acetylcholine receptor M2	CHRM2
MOL000790	Isocorypalmine		D(3) dopamine receptor	DRD3
MOL000790	Isocorypalmine		Retinoic acid receptor RXR-beta	RXRB
MOL000790	Isocorypalmine		Nuclear receptor coactivator 1	NCOA1
MOL000098	quercetin		Prostaglandin G/H synthase 1	PTGS1
MOL000098	quercetin		Androgen receptor	AR
MOL000098	quercetin		Peroxisome proliferator activated receptor gamma	PPARG
MOL000098	quercetin		Nuclear receptor coactivator 2	NCOA2
MOL000098	quercetin		Aldose reductase	AKR1B1
MOL000098	quercetin		Trypsin-1	PRSS1
MOL000098	quercetin		Coagulation factor VII	F7
MOL000098	quercetin		Acetylcholinesterase	ACHE
MOL000098	quercetin		Gamma-aminobutyric acid receptor subunit alpha-1	GABRA1
MOL000098	quercetin		Transcription factor p65	RELA
MOL000098	quercetin		Epidermal growth factor receptor	EGFR
MOL000098	quercetin		Vascular endothelial growth factor A	VEGFA
MOL000098	quercetin		G1/S-specific cyclin-D1	CCND1
MOL000098	quercetin		Apoptosis regulator Bcl-2	BCL2
MOL000098	quercetin		Proto-oncogene c-Fos	FOS
MOL000098	quercetin		Eukaryotic translation initiation factor 6	EIF6
MOL000098	quercetin		Caspase-9	CASP9
MOL000098	quercetin		Urokinase-type plasminogen activator	PLAU
MOL000098	quercetin		Retinoblastoma-associated protein	RB1
MOL000098	quercetin		Interleukin-6	IL6
MOL000098	quercetin		Activator of 90 kDa heat shock protein ATPase homolog 1	AHSA1
MOL000098	quercetin		Caspase-3	CASP3
MOL000098	quercetin		Cellular tumor antigen p53	TP63
MOL000098	quercetin		ETS domain-containing protein Elk-1	ELK1
MOL000098	quercetin		NF-kappa-B inhibitor alpha	NFKBIA
MOL000098	quercetin		NADPH--cytochrome P450 reductase	POR
MOL000098	quercetin		Caspase-8	CASP8
MOL000098	quercetin		RAF proto-oncogene serine/threonine-protein kinase	RAF1
MOL000098	quercetin		Protein kinase C alpha type	PRKCA
MOL000098	quercetin		Hypoxia-inducible factor 1-alpha	HIF1A
MOL000098	quercetin		Protein CBFA2T1	RUNX1T1
MOL000098	quercetin		Receptor tyrosine-protein kinase erbB-2	ERBB2
MOL000098	quercetin		Peroxisome proliferator-activated receptor gamma	PPARG
MOL000098	quercetin		Acetyl-CoA carboxylase 1	ACACA
MOL000098	quercetin		Cytochrome P450 3A4	CYP3A4
MOL000098	quercetin		Caveolin-1	CAV1
MOL000098	quercetin		Myc proto-oncogene protein	MYC
MOL000098	quercetin		Cytochrome P450 1A1	CYP1A1
MOL000098	quercetin		Intercellular adhesion molecule 1	ICAM1
MOL000098	quercetin		E-selectin	SELE
MOL000098	quercetin		Vascular cell adhesion protein 1	VCAM1
MOL000098	quercetin		Prostaglandin E2 receptor EP3 subtype	PTGER3
MOL000098	quercetin		Baculoviral IAP repeat-containing protein 5	BIRC5
MOL000098	quercetin		Dual oxidase 2	DUOX2
MOL000098	quercetin		Nitric oxide synthase, endothelial	NOS3
MOL000098	quercetin		Heat shock protein beta-1	HSPB1
MOL000098	quercetin		Maltase-glucoamylase, intestinal	MGAM
MOL000098	quercetin		Cytochrome P450 1B1	CYP1B1
MOL000098	quercetin		G2/mitotic-specific cyclin-B1	CCNB1
MOL000098	quercetin		Arachidonate 5-lipoxygenase	ALOX5
MOL000098	quercetin		Glutathione S-transferase P	GSTP1
MOL000098	quercetin		Nuclear factor erythroid 2-related factor 2	NFE2L2
MOL000098	quercetin		NAD(P)H dehydrogenase [quinone] 1	NQO1
MOL000098	quercetin		Poly [ADP-ribose] polymerase 1	PARP1
MOL000098	quercetin		Aryl hydrocarbon receptor	AHR
MOL000098	quercetin		26S proteasome non-ATPase regulatory subunit 3	PSMD3
MOL000098	quercetin		Solute carrier family 2, facilitated glucose transporter member 4	SLC2A4
MOL000098	quercetin		Collagen alpha-1(III) chain	COL3A1
MOL000098	quercetin		DDB1- and CUL4-associated factor 5	DCAF5
MOL000098	quercetin		Nuclear receptor subfamily 1 group I member 3	NR1I3
MOL000098	quercetin		Serine/threonine-protein kinase Chk2	CHEK2
MOL000098	quercetin		Heat shock factor protein 1	HSF1
MOL000098	quercetin		C-reactive protein	CRP
MOL000098	quercetin		Runt-related transcription factor 2	RUNX2
MOL000098	quercetin		Ras association domain-containing protein 1	RASSF1
MOL000098	quercetin		Cathepsin D	CTSD
MOL000098	quercetin		Insulin-like growth factor-binding protein 3	IGFBP3
MOL000098	quercetin		Insulin-like growth factor II	IGF2
MOL000098	quercetin		Interferon regulatory factor 1	IRF1
MOL000098	quercetin		Receptor tyrosine-protein kinase erbB-3	ERBB3
MOL000098	quercetin		Serum paraoxonase/arylesterase 1	PON1
MOL000098	quercetin		Type I iodothyronine deiodinase	DIO1
MOL000098	quercetin		Puromycin-sensitive aminopeptidase	NPEPPS
MOL000098	quercetin		Hexokinase-2	HK2
MOL000098	quercetin		Ras GTPase-activating protein 1	RASA1
MOL000098	quercetin		Glutathione S-transferase Mu 1	GSTM1
MOL000098	quercetin		Glutathione S-transferase Mu 2	GSTM2
MOL001131	phellamurin_qt		Estrogen receptor	ESR1
MOL001131	phellamurin_qt		Coagulation factor VII	F7
MOL001131	phellamurin_qt		Nuclear receptor coactivator 2	NCOA2
MOL001131	phellamurin_qt		Glucocorticoid receptor	NR3C1
MOL001455	(S)-Canadine		Prostaglandin G/H synthase 1	PTGS1
MOL001455	(S)-Canadine		Muscarinic acetylcholine receptor M3	CHRM3
MOL001455	(S)-Canadine		Muscarinic acetylcholine receptor M1	CHRM1
MOL001455	(S)-Canadine		Muscarinic acetylcholine receptor M5	CHRM5
MOL001455	(S)-Canadine		5-hydroxytryptamine receptor 3A	HTR3A
MOL001455	(S)-Canadine		Coagulation factor VII	F7
MOL001455	(S)-Canadine		Alpha-2C adrenergic receptor	ADRA2C
MOL001455	(S)-Canadine		Muscarinic acetylcholine receptor M4	CHRM4
MOL001455	(S)-Canadine		Alpha-1A adrenergic receptor	ADRA1A
MOL001455	(S)-Canadine		Muscarinic acetylcholine receptor M2	CHRM2
MOL001455	(S)-Canadine		D(3) dopamine receptor	DRD3
MOL001455	(S)-Canadine		Retinoic acid receptor RXR-beta	RXRB
MOL001771	poriferast-5-en-3beta-ol		Progesterone receptor	PGR
MOL001771	poriferast-5-en-3beta-ol		Nuclear receptor coactivator 2	NCOA2
MOL002894	berberrubine		Prostaglandin G/H synthase 1	PTGS1
MOL002894	berberrubine		Estrogen receptor	ESR1
MOL002894	berberrubine		Androgen receptor	AR
MOL002894	berberrubine		Trypsin-1	PRSS1
MOL002894	berberrubine		Nuclear receptor coactivator 2	NCOA2
MOL005438	campesterol		Progesterone receptor	PGR
MOL006422	thalifendine		Prostaglandin G/H synthase 1	PTGS1
MOL006422	thalifendine		Estrogen receptor	ESR1
MOL006422	thalifendine		Androgen receptor	AR
MOL006422	thalifendine		Trypsin-1	PRSS1
MOL006422	thalifendine		Nuclear receptor coactivator 2	NCOA2
MOL002897	epiberberine		Estrogen receptor	ESR1
MOL002897	epiberberine		Androgen receptor	AR
MOL002897	epiberberine		Trypsin-1	PRSS1
MOL002897	epiberberine		Nuclear receptor coactivator 2	NCOA2
MOL002897	epiberberine		cAMP and cAMP-inhibited cGMP 3',5'-cyclic phosphodiesterase 10A	PDE10A
MOL002903	(R)-Canadine		Prostaglandin G/H synthase 1	PTGS1
MOL002903	(R)-Canadine		Muscarinic acetylcholine receptor M3	CHRM3
MOL002903	(R)-Canadine		Muscarinic acetylcholine receptor M1	CHRM1
MOL002903	(R)-Canadine		Muscarinic acetylcholine receptor M5	CHRM5
MOL002903	(R)-Canadine		5-hydroxytryptamine receptor 3A	HTR3A
MOL002903	(R)-Canadine		Alpha-2C adrenergic receptor	ADRA2C
MOL002903	(R)-Canadine		Muscarinic acetylcholine receptor M4	CHRM4
MOL002903	(R)-Canadine		cAMP and cAMP-inhibited cGMP 3',5'-cyclic phosphodiesterase 10A	PDE10A
MOL002903	(R)-Canadine		Alpha-1A adrenergic receptor	ADRA1A
MOL002903	(R)-Canadine		Muscarinic acetylcholine receptor M2	CHRM2
MOL002904	Berlambine		Prostaglandin G/H synthase 1	PTGS1
MOL002904	Berlambine		Muscarinic acetylcholine receptor M3	CHRM3
MOL002904	Berlambine		Androgen receptor	AR
MOL002904	Berlambine		Coagulation factor VII	F7
MOL002904	Berlambine		Trypsin-1	PRSS1
MOL002904	Berlambine		Nuclear receptor coactivator 2	NCOA2
MOL002907	Corchoroside A_qt		Mineralocorticoid receptor	NR3C2
MOL002907	Corchoroside A_qt		Nuclear receptor coactivator 2	NCOA2
MOL000228	(2R)-7-hydroxy-5-methoxy-2-phenylchroman-4-one		Prostaglandin G/H synthase 1	PTGS1
MOL000228	(2R)-7-hydroxy-5-methoxy-2-phenylchroman-4-one		Muscarinic acetylcholine receptor M3	CHRM3
MOL000228	(2R)-7-hydroxy-5-methoxy-2-phenylchroman-4-one		Muscarinic acetylcholine receptor M1	CHRM1
MOL000228	(2R)-7-hydroxy-5-methoxy-2-phenylchroman-4-one		Estrogen receptor	ESR1
MOL000228	(2R)-7-hydroxy-5-methoxy-2-phenylchroman-4-one		Alpha-1A adrenergic receptor	ADRA1A
MOL000228	(2R)-7-hydroxy-5-methoxy-2-phenylchroman-4-one		Gamma-aminobutyric acid receptor subunit alpha-1	GABRA1
MOL010415	11,13-Eicosadienoic acid, methyl ester		Nuclear receptor coactivator 2	NCOA2
MOL000552	5,2'-Dihydroxy-6,7,8-trimethoxyflavone		Prostaglandin G/H synthase 1	PTGS1
MOL000552	5,2'-Dihydroxy-6,7,8-trimethoxyflavone		Androgen receptor	AR
MOL000552	5,2'-Dihydroxy-6,7,8-trimethoxyflavone		Coagulation factor VII	F7
MOL000552	5,2'-Dihydroxy-6,7,8-trimethoxyflavone		Estrogen receptor beta	ESR2
MOL000552	5,2'-Dihydroxy-6,7,8-trimethoxyflavone		Trypsin-1	PRSS1
MOL000552	5,2'-Dihydroxy-6,7,8-trimethoxyflavone		Nuclear receptor coactivator 2	NCOA2
MOL000552	5,2'-Dihydroxy-6,7,8-trimethoxyflavone		Nuclear receptor coactivator 1	NCOA1
MOL002917	5,2',6'-Trihydroxy-7,8-dimethoxyflavone		Prostaglandin G/H synthase 1	PTGS1
MOL002917	5,2',6'-Trihydroxy-7,8-dimethoxyflavone		Androgen receptor	AR
MOL002917	5,2',6'-Trihydroxy-7,8-dimethoxyflavone		Estrogen receptor beta	ESR2
MOL002917	5,2',6'-Trihydroxy-7,8-dimethoxyflavone		Serine/threonine-protein kinase Chk1	CHEK1
MOL002917	5,2',6'-Trihydroxy-7,8-dimethoxyflavone		Trypsin-1	PRSS1
MOL002917	5,2',6'-Trihydroxy-7,8-dimethoxyflavone		Nuclear receptor coactivator 2	NCOA2
MOL002909	5,7,2,5-tetrahydroxy-8,6-dimethoxyflavone		Androgen receptor	AR
MOL002909	5,7,2,5-tetrahydroxy-8,6-dimethoxyflavone		Trypsin-1	PRSS1
MOL002909	5,7,2,5-tetrahydroxy-8,6-dimethoxyflavone		Nuclear receptor coactivator 2	NCOA2
MOL002925	5,7,2',6'-Tetrahydroxyflavone		Prostaglandin G/H synthase 1	PTGS1
MOL002925	5,7,2',6'-Tetrahydroxyflavone		Androgen receptor	AR
MOL012245	5,7,4'-trihydroxy-6-methoxyflavanone		Prostaglandin G/H synthase 1	PTGS1
MOL012246	5,7,4'-trihydroxy-8-methoxyflavanone		Prostaglandin G/H synthase 1	PTGS1
MOL002933	5,7,4'-Trihydroxy-8-methoxyflavone		Prostaglandin G/H synthase 1	PTGS1
MOL002933	5,7,4'-Trihydroxy-8-methoxyflavone		Estrogen receptor	ESR1
MOL002933	5,7,4'-Trihydroxy-8-methoxyflavone		Androgen receptor	AR
MOL002933	5,7,4'-Trihydroxy-8-methoxyflavone		Peroxisome proliferator activated receptor gamma	PPARG
MOL002933	5,7,4'-Trihydroxy-8-methoxyflavone		Glycogen synthase kinase-3 beta	GSK3B
MOL002933	5,7,4'-Trihydroxy-8-methoxyflavone		Serine/threonine-protein kinase Chk1	CHEK1
MOL002933	5,7,4'-Trihydroxy-8-methoxyflavone		Trypsin-1	PRSS1
MOL002933	5,7,4'-Trihydroxy-8-methoxyflavone		Nuclear receptor coactivator 2	NCOA2
MOL001689	acacetin		Prostaglandin G/H synthase 1	PTGS1
MOL001689	acacetin		Androgen receptor	AR
MOL001689	acacetin		Trypsin-1	PRSS1
MOL001689	acacetin		Nuclear receptor coactivator 2	NCOA2
MOL001689	acacetin		Nuclear receptor coactivator 1	NCOA1
MOL001689	acacetin		Serine/threonine-protein kinase Chk1	CHEK1
MOL001689	acacetin		Transcription factor p65	RELA
MOL001689	acacetin		Apoptosis regulator Bcl-2	BCL2
MOL001689	acacetin		Caspase-3	CASP3
MOL001689	acacetin		Cellular tumor antigen p53	TP63
MOL001689	acacetin		Caspase-8	CASP8
MOL001689	acacetin		Fatty acid synthase	FASN
MOL002714	baicalein		Prostaglandin G/H synthase 1	PTGS1
MOL002714	baicalein		Androgen receptor	AR
MOL002714	baicalein		Trypsin-1	PRSS1
MOL002714	baicalein		Nuclear receptor coactivator 2	NCOA2
MOL002714	baicalein		Nuclear receptor coactivator 1	NCOA1
MOL002714	baicalein		Transcription factor p65	RELA
MOL002714	baicalein		Vascular endothelial growth factor A	VEGFA
MOL002714	baicalein		Apoptosis regulator Bcl-2	BCL2
MOL002714	baicalein		Proto-oncogene c-Fos	FOS
MOL002714	baicalein		Caspase-3	CASP3
MOL002714	baicalein		Cellular tumor antigen p53	TP63
MOL002714	baicalein		Hypoxia-inducible factor 1-alpha	HIF1A
MOL002714	baicalein		Fos-related antigen 1	FOSL1
MOL002910	Carthamidin		Prostaglandin G/H synthase 1	PTGS1
MOL002913	Dihydrobaicalin_qt		Prostaglandin G/H synthase 1	PTGS1
MOL002937	DIHYDROOROXYLIN		Prostaglandin G/H synthase 1	PTGS1
MOL002937	DIHYDROOROXYLIN		Nuclear receptor coactivator 1	NCOA1
MOL002879	Diop		Muscarinic acetylcholine receptor M3	CHRM3
MOL000073	ent-Epicatechin		Prostaglandin G/H synthase 1	PTGS1
MOL000073	ent-Epicatechin		Estrogen receptor	ESR1
MOL002914	Eriodyctiol (flavanone)		Prostaglandin G/H synthase 1	PTGS1
MOL002914	Eriodyctiol (flavanone)		Nuclear receptor coactivator 2	NCOA2
MOL008206	Moslosooflavone		Prostaglandin G/H synthase 1	PTGS1
MOL008206	Moslosooflavone		Androgen receptor	AR
MOL008206	Moslosooflavone		Peroxisome proliferator activated receptor gamma	PPARG
MOL008206	Moslosooflavone		Estrogen receptor beta	ESR2
MOL008206	Moslosooflavone		Gamma-aminobutyric acid receptor subunit alpha-1	GABRA1
MOL008206	Moslosooflavone		Glycogen synthase kinase-3 beta	GSK3B
MOL008206	Moslosooflavone		Serine/threonine-protein kinase Chk1	CHEK1
MOL008206	Moslosooflavone		Trypsin-1	PRSS1
MOL008206	Moslosooflavone		Nuclear receptor coactivator 1	NCOA1
MOL002934	NEOBAICALEIN		Estrogen receptor	ESR1
MOL002934	NEOBAICALEIN		Androgen receptor	AR
MOL002934	NEOBAICALEIN		Peroxisome proliferator activated receptor gamma	PPARG
MOL002934	NEOBAICALEIN		Coagulation factor VII	F7
MOL002934	NEOBAICALEIN		Estrogen receptor beta	ESR2
MOL002934	NEOBAICALEIN		Glycogen synthase kinase-3 beta	GSK3B
MOL002934	NEOBAICALEIN		Serine/threonine-protein kinase Chk1	CHEK1
MOL002934	NEOBAICALEIN		Trypsin-1	PRSS1
MOL002934	NEOBAICALEIN		Nuclear receptor coactivator 2	NCOA2
MOL000525	Norwogonin		Prostaglandin G/H synthase 1	PTGS1
MOL000525	Norwogonin		Androgen receptor	AR
MOL000525	Norwogonin		Peroxisome proliferator activated receptor gamma	PPARG
MOL000525	Norwogonin		Serine/threonine-protein kinase Chk1	CHEK1
MOL002928	oroxylin a		Prostaglandin G/H synthase 1	PTGS1
MOL002928	oroxylin a		Androgen receptor	AR
MOL002928	oroxylin a		Trypsin-1	PRSS1
MOL002928	oroxylin a		Nuclear receptor coactivator 1	NCOA1
MOL002928	oroxylin a		Nuclear receptor coactivator 2	NCOA2
MOL002928	oroxylin a		Apoptosis regulator Bcl-2	BCL2
MOL002928	oroxylin a		Interleukin-6	IL6
MOL002928	oroxylin a		Caspase-3	CASP3
MOL002928	oroxylin a		G2/mitotic-specific cyclin-B1	CCNB1
MOL002928	oroxylin a		Cytochrome P450 2C9	CYP2C9
MOL002932	Panicolin		Prostaglandin G/H synthase 1	PTGS1
MOL002932	Panicolin		Androgen receptor	AR
MOL002932	Panicolin		Estrogen receptor beta	ESR2
MOL002932	Panicolin		Serine/threonine-protein kinase Chk1	CHEK1
MOL002932	Panicolin		Trypsin-1	PRSS1
MOL002932	Panicolin		Nuclear receptor coactivator 1	NCOA1
MOL012266	rivularin		Prostaglandin G/H synthase 1	PTGS1
MOL012266	rivularin		Androgen receptor	AR
MOL012266	rivularin		Coagulation factor VII	F7
MOL012266	rivularin		Estrogen receptor beta	ESR2
MOL012266	rivularin		Trypsin-1	PRSS1
MOL012266	rivularin		Nuclear receptor coactivator 2	NCOA2
MOL012266	rivularin		Nuclear receptor coactivator 1	NCOA1
MOL002915	Salvigenin		Prostaglandin G/H synthase 1	PTGS1
MOL002915	Salvigenin		Acetylcholinesterase	ACHE
MOL002915	Salvigenin		Trypsin-1	PRSS1
MOL002915	Salvigenin		Nuclear receptor coactivator 2	NCOA2
MOL002915	Salvigenin		Coagulation factor VII	F7
MOL000359	sitosterol		Progesterone receptor	PGR
MOL000359	sitosterol		Nuclear receptor coactivator 2	NCOA2
MOL000359	sitosterol		Mineralocorticoid receptor	NR3C2
MOL002927	Skullcapflavone II		Prostaglandin G/H synthase 1	PTGS1
MOL002927	Skullcapflavone II		Androgen receptor	AR
MOL002927	Skullcapflavone II		Coagulation factor VII	F7
MOL002927	Skullcapflavone II		Voltage-dependent calcium channel subunit alpha-2/delta-1	CACNA2D1
MOL002927	Skullcapflavone II		Trypsin-1	PRSS1
MOL002927	Skullcapflavone II		Nuclear receptor coactivator 2	NCOA2
MOL002927	Skullcapflavone II		Nuclear receptor coactivator 1	NCOA1
MOL000173	wogonin		Prostaglandin G/H synthase 1	PTGS1
MOL000173	wogonin		Estrogen receptor	ESR1
MOL000173	wogonin		Androgen receptor	AR
MOL000173	wogonin		Peroxisome proliferator activated receptor gamma	PPARG
MOL000173	wogonin		Glycogen synthase kinase-3 beta	GSK3B
MOL000173	wogonin		Serine/threonine-protein kinase Chk1	CHEK1
MOL000173	wogonin		Trypsin-1	PRSS1
MOL000173	wogonin		Gamma-aminobutyric acid receptor subunit alpha-1	GABRA1
MOL000173	wogonin		Transcription factor p65	RELA
MOL000173	wogonin		G1/S-specific cyclin-D1	CCND1
MOL000173	wogonin		Apoptosis regulator Bcl-2	BCL2
MOL000173	wogonin		Eukaryotic translation initiation factor 6	EIF6
MOL000173	wogonin		Caspase-9	CASP9
MOL000173	wogonin		Interleukin-6	IL6
MOL000173	wogonin		Activator of 90 kDa heat shock protein ATPase homolog 1	AHSA1
MOL000173	wogonin		Caspase-3	CASP3
MOL000173	wogonin		Cellular tumor antigen p53	TP63
MOL000173	wogonin		Telomerase protein component 1	TEP1
MOL000173	wogonin		Prostaglandin E2 receptor EP3 subtype	PTGER3
MOL000173	wogonin		Induced myeloid leukemia cell differentiation protein Mcl-1	MCL1
MOL001406	crocetin		Muscarinic acetylcholine receptor M3	CHRM3
MOL001406	crocetin		Muscarinic acetylcholine receptor M1	CHRM1
MOL001406	crocetin		Alpha-1A adrenergic receptor	ADRA1A
MOL001406	crocetin		Muscarinic acetylcholine receptor M2	CHRM2
MOL001406	crocetin		Gamma-aminobutyric acid receptor subunit alpha-1	GABRA1
MOL001406	crocetin		Nuclear receptor coactivator 2	NCOA2
MOL001406	crocetin		Vascular cell adhesion protein 1	VCAM1
MOL001941	Ammidin		Muscarinic acetylcholine receptor M1	CHRM1
MOL001941	Ammidin		Gamma-aminobutyric acid receptor subunit alpha-1	GABRA1
MOL004561	Sudan III		Estrogen receptor	ESR1
MOL004561	Sudan III		Coagulation factor VII	F7
MOL004561	Sudan III		Estrogen receptor beta	ESR2
MOL004561	Sudan III		Glycogen synthase kinase-3 beta	GSK3B
MOL004561	Sudan III		Mitogen-activated protein kinase 10	MAPK10
MOL000422	kaempferol		Prostaglandin G/H synthase 1	PTGS1
MOL000422	kaempferol		Androgen receptor	AR
MOL000422	kaempferol		Peroxisome proliferator activated receptor gamma	PPARG
MOL000422	kaempferol		Nuclear receptor coactivator 2	NCOA2
MOL000422	kaempferol		Trypsin-1	PRSS1
MOL000422	kaempferol		Progesterone receptor	PGR
MOL000422	kaempferol		Muscarinic acetylcholine receptor M1	CHRM1
MOL000422	kaempferol		Acetylcholinesterase	ACHE
MOL000422	kaempferol		Muscarinic acetylcholine receptor M2	CHRM2
MOL000422	kaempferol		Gamma-aminobutyric acid receptor subunit alpha-1	GABRA1
MOL000422	kaempferol		Coagulation factor VII	F7
MOL000422	kaempferol		Transcription factor p65	RELA
MOL000422	kaempferol		Inhibitor of nuclear factor kappa-B kinase subunit beta	IKBKB
MOL000422	kaempferol		Apoptosis regulator Bcl-2	BCL2
MOL000422	kaempferol		Activator of 90 kDa heat shock protein ATPase homolog 1	AHSA1
MOL000422	kaempferol		Caspase-3	CASP3
MOL000422	kaempferol		Mitogen-activated protein kinase 8	MAPK8
MOL000422	kaempferol		Peroxisome proliferator-activated receptor gamma	PPARG
MOL000422	kaempferol		Cytochrome P450 3A4	CYP3A4
MOL000422	kaempferol		Cytochrome P450 1A1	CYP1A1
MOL000422	kaempferol		Intercellular adhesion molecule 1	ICAM1
MOL000422	kaempferol		E-selectin	SELE
MOL000422	kaempferol		Vascular cell adhesion protein 1	VCAM1
MOL000422	kaempferol		Cytochrome P450 1B1	CYP1B1
MOL000422	kaempferol		Arachidonate 5-lipoxygenase	ALOX5
MOL000422	kaempferol		Glutathione S-transferase P	GSTP1
MOL000422	kaempferol		Aryl hydrocarbon receptor	AHR
MOL000422	kaempferol		26S proteasome non-ATPase regulatory subunit 3	PSMD3
MOL000422	kaempferol		Solute carrier family 2, facilitated glucose transporter member 4	SLC2A4
MOL000422	kaempferol		Nuclear receptor subfamily 1 group I member 3	NR1I3
MOL000422	kaempferol		Type I iodothyronine deiodinase	DIO1
MOL000422	kaempferol		Glutathione S-transferase Mu 1	GSTM1
MOL000422	kaempferol		Glutathione S-transferase Mu 2	GSTM2
MOL000422	kaempferol		Aldo-keto reductase family 1 member C3	AKR1C3
MOL001494	Mandenol		Prostaglandin G/H synthase 1	PTGS1
MOL001494	Mandenol		Nuclear receptor coactivator 2	NCOA2
MOL002883	Ethyl oleate (NF)		Nuclear receptor coactivator 2	NCOA2
MOL003095	5-hydroxy-7-methoxy-2-(3,4,5-trimethoxyphenyl)chromone		Prostaglandin G/H synthase 1	PTGS1
MOL003095	5-hydroxy-7-methoxy-2-(3,4,5-trimethoxyphenyl)chromone		Estrogen receptor	ESR1
MOL003095	5-hydroxy-7-methoxy-2-(3,4,5-trimethoxyphenyl)chromone		Androgen receptor	AR
MOL003095	5-hydroxy-7-methoxy-2-(3,4,5-trimethoxyphenyl)chromone		Peroxisome proliferator activated receptor gamma	PPARG
MOL003095	5-hydroxy-7-methoxy-2-(3,4,5-trimethoxyphenyl)chromone		Voltage-dependent calcium channel subunit alpha-2/delta-1	CACNA2D1
MOL003095	5-hydroxy-7-methoxy-2-(3,4,5-trimethoxyphenyl)chromone		Estrogen receptor beta	ESR2
MOL003095	5-hydroxy-7-methoxy-2-(3,4,5-trimethoxyphenyl)chromone		Glycogen synthase kinase-3 beta	GSK3B
MOL003095	5-hydroxy-7-methoxy-2-(3,4,5-trimethoxyphenyl)chromone		Serine/threonine-protein kinase Chk1	CHEK1
MOL003095	5-hydroxy-7-methoxy-2-(3,4,5-trimethoxyphenyl)chromone		Trypsin-1	PRSS1
MOL003095	5-hydroxy-7-methoxy-2-(3,4,5-trimethoxyphenyl)chromone		Nuclear receptor coactivator 2	NCOA2
MOL003095	5-hydroxy-7-methoxy-2-(3,4,5-trimethoxyphenyl)chromone		Nuclear receptor coactivator 1	NCOA1
MOL007245	3-Methylkempferol		Prostaglandin G/H synthase 1	PTGS1
MOL007245	3-Methylkempferol		Androgen receptor	AR
MOL007245	3-Methylkempferol		Glycogen synthase kinase-3 beta	GSK3B

## Sheet: huangbo
Table S2-1 Herbal compounds in Huangbo and their corresponding targets.
MOL ID	Compounds Name	Uniprot ID	Target names	Gene Symbol
MOL001454	berberine		Prostaglandin G/H synthase 1	PTGS1
MOL001454	berberine		Estrogen receptor	ESR1
MOL001454	berberine		Androgen receptor	AR
MOL001454	berberine		Trypsin-1	PRSS1
MOL001454	berberine		Nuclear receptor coactivator 2	NCOA2
MOL001454	berberine		cAMP and cAMP-inhibited cGMP 3',5'-cyclic phosphodiesterase 10A	PDE10A
MOL001458	coptisine		Prostaglandin G/H synthase 1	PTGS1
MOL001458	coptisine		Estrogen receptor	ESR1
MOL001458	coptisine		Androgen receptor	AR
MOL001458	coptisine		Trypsin-1	PRSS1
MOL002641	Phellavin_qt		Coagulation factor VII	F7
MOL002643	delta 7-stigmastenol		Progesterone receptor	PGR
MOL002644	Phellopterin		Muscarinic acetylcholine receptor M1	CHRM1
MOL002644	Phellopterin		Gamma-aminobutyric acid receptor subunit alpha-1	GABRA1
MOL002651	Dehydrotanshinone II A		Muscarinic acetylcholine receptor M3	CHRM3
MOL002651	Dehydrotanshinone II A		Muscarinic acetylcholine receptor M1	CHRM1
MOL002651	Dehydrotanshinone II A		Estrogen receptor	ESR1
MOL002651	Dehydrotanshinone II A		Androgen receptor	AR
MOL002651	Dehydrotanshinone II A		Peroxisome proliferator activated receptor gamma	PPARG
MOL002651	Dehydrotanshinone II A		Muscarinic acetylcholine receptor M5	CHRM5
MOL002651	Dehydrotanshinone II A		Muscarinic acetylcholine receptor M4	CHRM4
MOL002651	Dehydrotanshinone II A		Acetylcholinesterase	ACHE
MOL002651	Dehydrotanshinone II A		Alpha-1A adrenergic receptor	ADRA1A
MOL002651	Dehydrotanshinone II A		Gamma-aminobutyric acid receptor subunit alpha-1	GABRA1
MOL002651	Dehydrotanshinone II A		Nuclear receptor coactivator 1	NCOA1
MOL002662	rutaecarpine		Prostaglandin G/H synthase 1	PTGS1
MOL002662	rutaecarpine		Androgen receptor	AR
MOL002662	rutaecarpine		5-hydroxytryptamine receptor 3A	HTR3A
MOL002662	rutaecarpine		Serine/threonine-protein kinase Chk1	CHEK1
MOL002662	rutaecarpine		Cytochrome P450 3A4	CYP3A4
MOL002662	rutaecarpine		Cytochrome P450 2B6	CYP2B6
MOL002663	Skimmianin		Gamma-aminobutyric acid receptor subunit alpha-1	GABRA1
MOL002666	Chelerythrine		Prostaglandin G/H synthase 1	PTGS1
MOL002666	Chelerythrine		Nuclear receptor coactivator 2	NCOA2
MOL000449	Stigmasterol		Progesterone receptor	PGR
MOL000449	Stigmasterol		Mineralocorticoid receptor	NR3C2
MOL000449	Stigmasterol		Nuclear receptor coactivator 2	NCOA2
MOL000449	Stigmasterol		Nuclear receptor coactivator 1	NCOA1
MOL000449	Stigmasterol		Prostaglandin G/H synthase 1	PTGS1
MOL000449	Stigmasterol		Aldose reductase	AKR1B1
MOL000449	Stigmasterol		Urokinase-type plasminogen activator	PLAU
MOL000449	Stigmasterol		Chymotrypsinogen B	CTRB1
MOL000449	Stigmasterol		Muscarinic acetylcholine receptor M3	CHRM3
MOL000449	Stigmasterol		Muscarinic acetylcholine receptor M1	CHRM1
MOL000449	Stigmasterol		Alpha-1A adrenergic receptor	ADRA1A
MOL000449	Stigmasterol		Muscarinic acetylcholine receptor M2	CHRM2
MOL000449	Stigmasterol		Gamma-aminobutyric acid receptor subunit alpha-1	GABRA1
MOL002668	Worenine		Prostaglandin G/H synthase 1	PTGS1
MOL002668	Worenine		Estrogen receptor	ESR1
MOL002668	Worenine		Androgen receptor	AR
MOL002668	Worenine		Serine/threonine-protein kinase Chk1	CHEK1
MOL002670	Cavidine		Prostaglandin G/H synthase 1	PTGS1
MOL002670	Cavidine		Muscarinic acetylcholine receptor M3	CHRM3
MOL002670	Cavidine		Muscarinic acetylcholine receptor M1	CHRM1
MOL002670	Cavidine		Muscarinic acetylcholine receptor M5	CHRM5
MOL002670	Cavidine		5-hydroxytryptamine receptor 3A	HTR3A
MOL002670	Cavidine		Alpha-2C adrenergic receptor	ADRA2C
MOL002670	Cavidine		Muscarinic acetylcholine receptor M4	CHRM4
MOL002670	Cavidine		Retinoic acid receptor RXR-beta	RXRB
MOL002670	Cavidine		Coagulation factor VII	F7
MOL002670	Cavidine		cAMP and cAMP-inhibited cGMP 3',5'-cyclic phosphodiesterase 10A	PDE10A
MOL000358	beta-sitosterol		Progesterone receptor	PGR
MOL000358	beta-sitosterol		Nuclear receptor coactivator 2	NCOA2
MOL000358	beta-sitosterol		Prostaglandin G/H synthase 1	PTGS1
MOL000358	beta-sitosterol		Muscarinic acetylcholine receptor M3	CHRM3
MOL000358	beta-sitosterol		Muscarinic acetylcholine receptor M1	CHRM1
MOL000358	beta-sitosterol		Muscarinic acetylcholine receptor M4	CHRM4
MOL000358	beta-sitosterol		Alpha-1A adrenergic receptor	ADRA1A
MOL000358	beta-sitosterol		Muscarinic acetylcholine receptor M2	CHRM2
MOL000358	beta-sitosterol		Neuronal acetylcholine receptor subunit alpha-2	CHRNA2
MOL000358	beta-sitosterol		Gamma-aminobutyric acid receptor subunit alpha-1	GABRA1
MOL000358	beta-sitosterol		Apoptosis regulator Bcl-2	BCL2
MOL000358	beta-sitosterol		Caspase-9	CASP9
MOL000358	beta-sitosterol		Caspase-3	CASP3
MOL000358	beta-sitosterol		Caspase-8	CASP8
MOL000358	beta-sitosterol		Protein kinase C alpha type	PRKCA
MOL000358	beta-sitosterol		Serum paraoxonase/arylesterase 1	PON1
MOL000622	Magnograndiolide		Gamma-aminobutyric acid receptor subunit alpha-1	GABRA1
MOL000622	Magnograndiolide		Glutamate receptor 2	GRIA2
MOL000785	palmatine		Prostaglandin G/H synthase 1	PTGS1
MOL000785	palmatine		Estrogen receptor	ESR1
MOL000785	palmatine		Androgen receptor	AR
MOL000785	palmatine		Estrogen receptor beta	ESR2
MOL000785	palmatine		Trypsin-1	PRSS1
MOL000785	palmatine		Nuclear receptor coactivator 2	NCOA2
MOL000785	palmatine		Coagulation factor VII	F7
MOL000787	Fumarine		Prostaglandin G/H synthase 1	PTGS1
MOL000787	Fumarine		Muscarinic acetylcholine receptor M3	CHRM3
MOL000787	Fumarine		Muscarinic acetylcholine receptor M1	CHRM1
MOL000787	Fumarine		Muscarinic acetylcholine receptor M5	CHRM5
MOL000787	Fumarine		5-hydroxytryptamine receptor 3A	HTR3A
MOL000787	Fumarine		Coagulation factor VII	F7
MOL000787	Fumarine		Muscarinic acetylcholine receptor M4	CHRM4
MOL000790	Isocorypalmine		Prostaglandin G/H synthase 1	PTGS1
MOL000790	Isocorypalmine		Muscarinic acetylcholine receptor M3	CHRM3
MOL000790	Isocorypalmine		Muscarinic acetylcholine receptor M1	CHRM1
MOL000790	Isocorypalmine		Muscarinic acetylcholine receptor M5	CHRM5
MOL000790	Isocorypalmine		5-hydroxytryptamine receptor 3A	HTR3A
MOL000790	Isocorypalmine		Alpha-2C adrenergic receptor	ADRA2C
MOL000790	Isocorypalmine		Muscarinic acetylcholine receptor M4	CHRM4
MOL000790	Isocorypalmine		Alpha-1A adrenergic receptor	ADRA1A
MOL000790	Isocorypalmine		Muscarinic acetylcholine receptor M2	CHRM2
MOL000790	Isocorypalmine		D(3) dopamine receptor	DRD3
MOL000790	Isocorypalmine		Retinoic acid receptor RXR-beta	RXRB
MOL000790	Isocorypalmine		Nuclear receptor coactivator 1	NCOA1
MOL000098	quercetin		Prostaglandin G/H synthase 1	PTGS1
MOL000098	quercetin		Androgen receptor	AR
MOL000098	quercetin		Peroxisome proliferator activated receptor gamma	PPARG
MOL000098	quercetin		Nuclear receptor coactivator 2	NCOA2
MOL000098	quercetin		Aldose reductase	AKR1B1
MOL000098	quercetin		Trypsin-1	PRSS1
MOL000098	quercetin		Coagulation factor VII	F7
MOL000098	quercetin		Acetylcholinesterase	ACHE
MOL000098	quercetin		Gamma-aminobutyric acid receptor subunit alpha-1	GABRA1
MOL000098	quercetin		Transcription factor p65	RELA
MOL000098	quercetin		Epidermal growth factor receptor	EGFR
MOL000098	quercetin		Vascular endothelial growth factor A	VEGFA
MOL000098	quercetin		G1/S-specific cyclin-D1	CCND1
MOL000098	quercetin		Apoptosis regulator Bcl-2	BCL2
MOL000098	quercetin		Proto-oncogene c-Fos	FOS
MOL000098	quercetin		Eukaryotic translation initiation factor 6	EIF6
MOL000098	quercetin		Caspase-9	CASP9
MOL000098	quercetin		Urokinase-type plasminogen activator	PLAU
MOL000098	quercetin		Retinoblastoma-associated protein	RB1
MOL000098	quercetin		Interleukin-6	IL6
MOL000098	quercetin		Activator of 90 kDa heat shock protein ATPase homolog 1	AHSA1
MOL000098	quercetin		Caspase-3	CASP3
MOL000098	quercetin		Cellular tumor antigen p53	TP63
MOL000098	quercetin		ETS domain-containing protein Elk-1	ELK1
MOL000098	quercetin		NF-kappa-B inhibitor alpha	NFKBIA
MOL000098	quercetin		NADPH--cytochrome P450 reductase	POR
MOL000098	quercetin		Caspase-8	CASP8
MOL000098	quercetin		RAF proto-oncogene serine/threonine-protein kinase	RAF1
MOL000098	quercetin		Protein kinase C alpha type	PRKCA
MOL000098	quercetin		Hypoxia-inducible factor 1-alpha	HIF1A
MOL000098	quercetin		Protein CBFA2T1	RUNX1T1
MOL000098	quercetin		Receptor tyrosine-protein kinase erbB-2	ERBB2
MOL000098	quercetin		Peroxisome proliferator-activated receptor gamma	PPARG
MOL000098	quercetin		Acetyl-CoA carboxylase 1	ACACA
MOL000098	quercetin		Cytochrome P450 3A4	CYP3A4
MOL000098	quercetin		Caveolin-1	CAV1
MOL000098	quercetin		Myc proto-oncogene protein	MYC
MOL000098	quercetin		Cytochrome P450 1A1	CYP1A1
MOL000098	quercetin		Intercellular adhesion molecule 1	ICAM1
MOL000098	quercetin		E-selectin	SELE
MOL000098	quercetin		Vascular cell adhesion protein 1	VCAM1
MOL000098	quercetin		Prostaglandin E2 receptor EP3 subtype	PTGER3
MOL000098	quercetin		Baculoviral IAP repeat-containing protein 5	BIRC5
MOL000098	quercetin		Dual oxidase 2	DUOX2
MOL000098	quercetin		Nitric oxide synthase, endothelial	NOS3
MOL000098	quercetin		Heat shock protein beta-1	HSPB1
MOL000098	quercetin		Maltase-glucoamylase, intestinal	MGAM
MOL000098	quercetin		Cytochrome P450 1B1	CYP1B1
MOL000098	quercetin		G2/mitotic-specific cyclin-B1	CCNB1
MOL000098	quercetin		Arachidonate 5-lipoxygenase	ALOX5
MOL000098	quercetin		Glutathione S-transferase P	GSTP1
MOL000098	quercetin		Nuclear factor erythroid 2-related factor 2	NFE2L2
MOL000098	quercetin		NAD(P)H dehydrogenase [quinone] 1	NQO1
MOL000098	quercetin		Poly [ADP-ribose] polymerase 1	PARP1
MOL000098	quercetin		Aryl hydrocarbon receptor	AHR
MOL000098	quercetin		26S proteasome non-ATPase regulatory subunit 3	PSMD3
MOL000098	quercetin		Solute carrier family 2, facilitated glucose transporter member 4	SLC2A4
MOL000098	quercetin		Collagen alpha-1(III) chain	COL3A1
MOL000098	quercetin		DDB1- and CUL4-associated factor 5	DCAF5
MOL000098	quercetin		Nuclear receptor subfamily 1 group I member 3	NR1I3
MOL000098	quercetin		Serine/threonine-protein kinase Chk2	CHEK2
MOL000098	quercetin		Heat shock factor protein 1	HSF1
MOL000098	quercetin		C-reactive protein	CRP
MOL000098	quercetin		Runt-related transcription factor 2	RUNX2
MOL000098	quercetin		Ras association domain-containing protein 1	RASSF1
MOL000098	quercetin		Cathepsin D	CTSD
MOL000098	quercetin		Insulin-like growth factor-binding protein 3	IGFBP3
MOL000098	quercetin		Insulin-like growth factor II	IGF2
MOL000098	quercetin		Interferon regulatory factor 1	IRF1
MOL000098	quercetin		Receptor tyrosine-protein kinase erbB-3	ERBB3
MOL000098	quercetin		Serum paraoxonase/arylesterase 1	PON1
MOL000098	quercetin		Type I iodothyronine deiodinase	DIO1
MOL000098	quercetin		Puromycin-sensitive aminopeptidase	NPEPPS
MOL000098	quercetin		Hexokinase-2	HK2
MOL000098	quercetin		Ras GTPase-activating protein 1	RASA1
MOL000098	quercetin		Glutathione S-transferase Mu 1	GSTM1
MOL000098	quercetin		Glutathione S-transferase Mu 2	GSTM2
MOL001131	phellamurin_qt		Estrogen receptor	ESR1
MOL001131	phellamurin_qt		Coagulation factor VII	F7
MOL001131	phellamurin_qt		Nuclear receptor coactivator 2	NCOA2
MOL001131	phellamurin_qt		Glucocorticoid receptor	NR3C1
MOL001455	(S)-Canadine		Prostaglandin G/H synthase 1	PTGS1
MOL001455	(S)-Canadine		Muscarinic acetylcholine receptor M3	CHRM3
MOL001455	(S)-Canadine		Muscarinic acetylcholine receptor M1	CHRM1
MOL001455	(S)-Canadine		Muscarinic acetylcholine receptor M5	CHRM5
MOL001455	(S)-Canadine		5-hydroxytryptamine receptor 3A	HTR3A
MOL001455	(S)-Canadine		Coagulation factor VII	F7
MOL001455	(S)-Canadine		Alpha-2C adrenergic receptor	ADRA2C
MOL001455	(S)-Canadine		Muscarinic acetylcholine receptor M4	CHRM4
MOL001455	(S)-Canadine		Alpha-1A adrenergic receptor	ADRA1A
MOL001455	(S)-Canadine		Muscarinic acetylcholine receptor M2	CHRM2
MOL001455	(S)-Canadine		D(3) dopamine receptor	DRD3
MOL001455	(S)-Canadine		Retinoic acid receptor RXR-beta	RXRB
MOL001771	poriferast-5-en-3beta-ol		Progesterone receptor	PGR
MOL001771	poriferast-5-en-3beta-ol		Nuclear receptor coactivator 2	NCOA2
MOL002894	berberrubine		Prostaglandin G/H synthase 1	PTGS1
MOL002894	berberrubine		Estrogen receptor	ESR1
MOL002894	berberrubine		Androgen receptor	AR
MOL002894	berberrubine		Trypsin-1	PRSS1
MOL002894	berberrubine		Nuclear receptor coactivator 2	NCOA2
MOL002894	berberrubine		Prostaglandin G/H synthase 1	PTGS1
MOL002894	berberrubine		Estrogen receptor	ESR1
MOL002894	berberrubine		Androgen receptor	AR
MOL002894	berberrubine		Trypsin-1	PRSS1
MOL002894	berberrubine		Nuclear receptor coactivator 2	NCOA2
MOL005438	campesterol		Progesterone receptor	PGR
MOL006422	thalifendine		Prostaglandin G/H synthase 1	PTGS1
MOL006422	thalifendine		Estrogen receptor	ESR1
MOL006422	thalifendine		Androgen receptor	AR
MOL006422	thalifendine		Trypsin-1	PRSS1
MOL006422	thalifendine		Nuclear receptor coactivator 2	NCOA2

## Sheet: huanglian
Table S2-2 Herbal compounds in Huanglian and their corresponding targets.
MOL ID	Compounds Name	Uniprot ID	Target names	Gene Symbol
MOL001454	berberine		Prostaglandin G/H synthase 1	PTGS1
MOL001454	berberine		Estrogen receptor	ESR1
MOL001454	berberine		Androgen receptor	AR
MOL001454	berberine		Trypsin-1	PRSS1
MOL001454	berberine		Nuclear receptor coactivator 2	NCOA2
MOL001454	berberine		cAMP and cAMP-inhibited cGMP 3',5'-cyclic phosphodiesterase 10A	PDE10A
MOL002894	berberrubine		Prostaglandin G/H synthase 1	PTGS1
MOL002894	berberrubine		Estrogen receptor	ESR1
MOL002894	berberrubine		Androgen receptor	AR
MOL002894	berberrubine		Trypsin-1	PRSS1
MOL002894	berberrubine		Nuclear receptor coactivator 2	NCOA2
MOL002897	epiberberine		Estrogen receptor	ESR1
MOL002897	epiberberine		Androgen receptor	AR
MOL002897	epiberberine		Trypsin-1	PRSS1
MOL002897	epiberberine		Nuclear receptor coactivator 2	NCOA2
MOL002897	epiberberine		cAMP and cAMP-inhibited cGMP 3',5'-cyclic phosphodiesterase 10A	PDE10A
MOL002903	(R)-Canadine		Prostaglandin G/H synthase 1	PTGS1
MOL002903	(R)-Canadine		Muscarinic acetylcholine receptor M3	CHRM3
MOL002903	(R)-Canadine		Muscarinic acetylcholine receptor M1	CHRM1
MOL002903	(R)-Canadine		Muscarinic acetylcholine receptor M5	CHRM5
MOL002903	(R)-Canadine		5-hydroxytryptamine receptor 3A	HTR3A
MOL002903	(R)-Canadine		Alpha-2C adrenergic receptor	ADRA2C
MOL002903	(R)-Canadine		Muscarinic acetylcholine receptor M4	CHRM4
MOL002903	(R)-Canadine		cAMP and cAMP-inhibited cGMP 3',5'-cyclic phosphodiesterase 10A	PDE10A
MOL002903	(R)-Canadine		Alpha-1A adrenergic receptor	ADRA1A
MOL002903	(R)-Canadine		Muscarinic acetylcholine receptor M2	CHRM2
MOL002904	Berlambine		Prostaglandin G/H synthase 1	PTGS1
MOL002904	Berlambine		Muscarinic acetylcholine receptor M3	CHRM3
MOL002904	Berlambine		Androgen receptor	AR
MOL002904	Berlambine		Coagulation factor VII	F7
MOL002904	Berlambine		Trypsin-1	PRSS1
MOL002904	Berlambine		Nuclear receptor coactivator 2	NCOA2
MOL002907	Corchoroside A_qt		Mineralocorticoid receptor	NR3C2
MOL002907	Corchoroside A_qt		Nuclear receptor coactivator 2	NCOA2
MOL000622	Magnograndiolide		Gamma-aminobutyric acid receptor subunit alpha-1	GABRA1
MOL000622	Magnograndiolide		Glutamate receptor 2	GRIA2
MOL000785	palmatine		Prostaglandin G/H synthase 1	PTGS1
MOL000785	palmatine		Estrogen receptor	ESR1
MOL000785	palmatine		Androgen receptor	AR
MOL000785	palmatine		Estrogen receptor beta	ESR2
MOL000785	palmatine		Trypsin-1	PRSS1
MOL000785	palmatine		Nuclear receptor coactivator 2	NCOA2
MOL000785	palmatine		Coagulation factor VII	F7
MOL000098	quercetin		Prostaglandin G/H synthase 1	PTGS1
MOL000098	quercetin		Androgen receptor	AR
MOL000098	quercetin		Peroxisome proliferator activated receptor gamma	PPARG
MOL000098	quercetin		Nuclear receptor coactivator 2	NCOA2
MOL000098	quercetin		Aldose reductase	AKR1B1
MOL000098	quercetin		Trypsin-1	PRSS1
MOL000098	quercetin		Proto-oncogene c-Fos	FOS
MOL000098	quercetin		Eukaryotic translation initiation factor 6	EIF6
MOL000098	quercetin		Caspase-9	CASP9
MOL000098	quercetin		Urokinase-type plasminogen activator	PLAU
MOL000098	quercetin		Retinoblastoma-associated protein	RB1
MOL000098	quercetin		Interleukin-6	IL6
MOL000098	quercetin		Activator of 90 kDa heat shock protein ATPase homolog 1	AHSA1
MOL000098	quercetin		Caspase-3	CASP3
MOL000098	quercetin		Cellular tumor antigen p53	TP63
MOL000098	quercetin		ETS domain-containing protein Elk-1	ELK1
MOL000098	quercetin		NF-kappa-B inhibitor alpha	NFKBIA
MOL000098	quercetin		NADPH--cytochrome P450 reductase	POR
MOL000098	quercetin		Caspase-8	CASP8
MOL000098	quercetin		RAF proto-oncogene serine/threonine-protein kinase	RAF1
MOL000098	quercetin		Protein kinase C alpha type	PRKCA
MOL000098	quercetin		Hypoxia-inducible factor 1-alpha	HIF1A
MOL000098	quercetin		Protein CBFA2T1	RUNX1T1
MOL000098	quercetin		Receptor tyrosine-protein kinase erbB-2	ERBB2
MOL000098	quercetin		Peroxisome proliferator-activated receptor gamma	PPARG
MOL000098	quercetin		Acetyl-CoA carboxylase 1	ACACA
MOL000098	quercetin		Cytochrome P450 3A4	CYP3A4
MOL000098	quercetin		Caveolin-1	CAV1
MOL000098	quercetin		Myc proto-oncogene protein	MYC
MOL000098	quercetin		Cytochrome P450 1A1	CYP1A1
MOL000098	quercetin		Intercellular adhesion molecule 1	ICAM1
MOL000098	quercetin		E-selectin	SELE
MOL000098	quercetin		Vascular cell adhesion protein 1	VCAM1
MOL000098	quercetin		Prostaglandin E2 receptor EP3 subtype	PTGER3
MOL000098	quercetin		Baculoviral IAP repeat-containing protein 5	BIRC5
MOL000098	quercetin		Dual oxidase 2	DUOX2
MOL000098	quercetin		Nitric oxide synthase, endothelial	NOS3
MOL000098	quercetin		Heat shock protein beta-1	HSPB1
MOL000098	quercetin		Maltase-glucoamylase, intestinal	MGAM
MOL000098	quercetin		Cytochrome P450 1B1	CYP1B1
MOL000098	quercetin		G2/mitotic-specific cyclin-B1	CCNB1
MOL000098	quercetin		Arachidonate 5-lipoxygenase	ALOX5
MOL000098	quercetin		Glutathione S-transferase P	GSTP1
MOL000098	quercetin		Nuclear factor erythroid 2-related factor 2	NFE2L2
MOL000098	quercetin		NAD(P)H dehydrogenase [quinone] 1	NQO1
MOL000098	quercetin		Poly [ADP-ribose] polymerase 1	PARP1
MOL000098	quercetin		Aryl hydrocarbon receptor	AHR
MOL000098	quercetin		26S proteasome non-ATPase regulatory subunit 3	PSMD3
MOL000098	quercetin		Solute carrier family 2, facilitated glucose transporter member 4	SLC2A4
MOL000098	quercetin		Collagen alpha-1(III) chain	COL3A1
MOL000098	quercetin		DDB1- and CUL4-associated factor 5	DCAF5
MOL000098	quercetin		Nuclear receptor subfamily 1 group I member 3	NR1I3
MOL000098	quercetin		Serine/threonine-protein kinase Chk2	CHEK2
MOL000098	quercetin		Heat shock factor protein 1	HSF1
MOL000098	quercetin		C-reactive protein	CRP
MOL000098	quercetin		Runt-related transcription factor 2	RUNX2
MOL000098	quercetin		Ras association domain-containing protein 1	RASSF1
MOL000098	quercetin		Cathepsin D	CTSD
MOL000098	quercetin		Insulin-like growth factor-binding protein 3	IGFBP3
MOL000098	quercetin		Insulin-like growth factor II	IGF2
MOL000098	quercetin		Interferon regulatory factor 1	IRF1
MOL000098	quercetin		Receptor tyrosine-protein kinase erbB-3	ERBB3
MOL000098	quercetin		Serum paraoxonase/arylesterase 1	PON1
MOL000098	quercetin		Type I iodothyronine deiodinase	DIO1
MOL000098	quercetin		Puromycin-sensitive aminopeptidase	NPEPPS
MOL000098	quercetin		Hexokinase-2	HK2
MOL000098	quercetin		Ras GTPase-activating protein 1	RASA1
MOL000098	quercetin		Glutathione S-transferase Mu 1	GSTM1
MOL000098	quercetin		Glutathione S-transferase Mu 2	GSTM2
MOL001458	coptisine		Prostaglandin G/H synthase 1	PTGS1
MOL001458	coptisine		Estrogen receptor	ESR1
MOL001458	coptisine		Androgen receptor	AR
MOL001458	coptisine		Trypsin-1	PRSS1
MOL002668	Worenine		Prostaglandin G/H synthase 1	PTGS1
MOL002668	Worenine		Estrogen receptor	ESR1
MOL002668	Worenine		Androgen receptor	AR
MOL002668	Worenine		Serine/threonine-protein kinase Chk1	CHEK1

## Sheet: huanqin
Table S2-3 Herbal compounds in Huangqin and their corresponding targets.
MOL ID	Compounds Name	Uniprot ID	Target names	Gene Symbol
MOL000228	(2R)-7-hydroxy-5-methoxy-2-phenylchroman-4-one		Prostaglandin G/H synthase 1	PTGS1
MOL000228	(2R)-7-hydroxy-5-methoxy-2-phenylchroman-4-one		Muscarinic acetylcholine receptor M3	CHRM3
MOL000228	(2R)-7-hydroxy-5-methoxy-2-phenylchroman-4-one		Muscarinic acetylcholine receptor M1	CHRM1
MOL000228	(2R)-7-hydroxy-5-methoxy-2-phenylchroman-4-one		Estrogen receptor	ESR1
MOL000228	(2R)-7-hydroxy-5-methoxy-2-phenylchroman-4-one		Alpha-1A adrenergic receptor	ADRA1A
MOL000228	(2R)-7-hydroxy-5-methoxy-2-phenylchroman-4-one		Gamma-aminobutyric acid receptor subunit alpha-1	GABRA1
MOL010415	11,13-Eicosadienoic acid, methyl ester		Nuclear receptor coactivator 2	NCOA2
MOL000552	5,2'-Dihydroxy-6,7,8-trimethoxyflavone		Prostaglandin G/H synthase 1	PTGS1
MOL000552	5,2'-Dihydroxy-6,7,8-trimethoxyflavone		Androgen receptor	AR
MOL000552	5,2'-Dihydroxy-6,7,8-trimethoxyflavone		Coagulation factor VII	F7
MOL000552	5,2'-Dihydroxy-6,7,8-trimethoxyflavone		Estrogen receptor beta	ESR2
MOL000552	5,2'-Dihydroxy-6,7,8-trimethoxyflavone		Trypsin-1	PRSS1
MOL000552	5,2'-Dihydroxy-6,7,8-trimethoxyflavone		Nuclear receptor coactivator 2	NCOA2
MOL000552	5,2'-Dihydroxy-6,7,8-trimethoxyflavone		Nuclear receptor coactivator 1	NCOA1
MOL002917	5,2',6'-Trihydroxy-7,8-dimethoxyflavone		Prostaglandin G/H synthase 1	PTGS1
MOL002917	5,2',6'-Trihydroxy-7,8-dimethoxyflavone		Androgen receptor	AR
MOL002917	5,2',6'-Trihydroxy-7,8-dimethoxyflavone		Estrogen receptor beta	ESR2
MOL002917	5,2',6'-Trihydroxy-7,8-dimethoxyflavone		Serine/threonine-protein kinase Chk1	CHEK1
MOL002917	5,2',6'-Trihydroxy-7,8-dimethoxyflavone		Trypsin-1	PRSS1
MOL002917	5,2',6'-Trihydroxy-7,8-dimethoxyflavone		Nuclear receptor coactivator 2	NCOA2
MOL002909	5,7,2,5-tetrahydroxy-8,6-dimethoxyflavone		Androgen receptor	AR
MOL002909	5,7,2,5-tetrahydroxy-8,6-dimethoxyflavone		Trypsin-1	PRSS1
MOL002909	5,7,2,5-tetrahydroxy-8,6-dimethoxyflavone		Nuclear receptor coactivator 2	NCOA2
MOL002925	5,7,2',6'-Tetrahydroxyflavone		Prostaglandin G/H synthase 1	PTGS1
MOL002925	5,7,2',6'-Tetrahydroxyflavone		Androgen receptor	AR
MOL012245	5,7,4'-trihydroxy-6-methoxyflavanone		Prostaglandin G/H synthase 1	PTGS1
MOL012246	5,7,4'-trihydroxy-8-methoxyflavanone		Prostaglandin G/H synthase 1	PTGS1
MOL002933	5,7,4'-Trihydroxy-8-methoxyflavone		Prostaglandin G/H synthase 1	PTGS1
MOL002933	5,7,4'-Trihydroxy-8-methoxyflavone		Estrogen receptor	ESR1
MOL002933	5,7,4'-Trihydroxy-8-methoxyflavone		Androgen receptor	AR
MOL002933	5,7,4'-Trihydroxy-8-methoxyflavone		Peroxisome proliferator activated receptor gamma	PPARG
MOL002933	5,7,4'-Trihydroxy-8-methoxyflavone		Glycogen synthase kinase-3 beta	GSK3B
MOL002933	5,7,4'-Trihydroxy-8-methoxyflavone		Serine/threonine-protein kinase Chk1	CHEK1
MOL002933	5,7,4'-Trihydroxy-8-methoxyflavone		Trypsin-1	PRSS1
MOL002933	5,7,4'-Trihydroxy-8-methoxyflavone		Nuclear receptor coactivator 2	NCOA2
MOL001689	acacetin		Prostaglandin G/H synthase 1	PTGS1
MOL001689	acacetin		Androgen receptor	AR
MOL001689	acacetin		Trypsin-1	PRSS1
MOL001689	acacetin		Nuclear receptor coactivator 2	NCOA2
MOL001689	acacetin		Nuclear receptor coactivator 1	NCOA1
MOL001689	acacetin		Serine/threonine-protein kinase Chk1	CHEK1
MOL001689	acacetin		Transcription factor p65	RELA
MOL001689	acacetin		Apoptosis regulator Bcl-2	BCL2
MOL001689	acacetin		Caspase-3	CASP3
MOL001689	acacetin		Cellular tumor antigen p53	TP63
MOL001689	acacetin		Caspase-8	CASP8
MOL001689	acacetin		Fatty acid synthase	FASN
MOL002714	baicalein		Prostaglandin G/H synthase 1	PTGS1
MOL002714	baicalein		Androgen receptor	AR
MOL002714	baicalein		Trypsin-1	PRSS1
MOL002714	baicalein		Nuclear receptor coactivator 2	NCOA2
MOL002714	baicalein		Nuclear receptor coactivator 1	NCOA1
MOL002714	baicalein		Transcription factor p65	RELA
MOL002714	baicalein		Vascular endothelial growth factor A	VEGFA
MOL002714	baicalein		Apoptosis regulator Bcl-2	BCL2
MOL002714	baicalein		Proto-oncogene c-Fos	FOS
MOL002714	baicalein		Caspase-3	CASP3
MOL002714	baicalein		Cellular tumor antigen p53	TP63
MOL002714	baicalein		Hypoxia-inducible factor 1-alpha	HIF1A
MOL002714	baicalein		Fos-related antigen 1	FOSL1
MOL000358	beta-sitosterol		Progesterone receptor	PGR
MOL000358	beta-sitosterol		Nuclear receptor coactivator 2	NCOA2
MOL000358	beta-sitosterol		Prostaglandin G/H synthase 1	PTGS1
MOL000358	beta-sitosterol		Muscarinic acetylcholine receptor M3	CHRM3
MOL000358	beta-sitosterol		Muscarinic acetylcholine receptor M1	CHRM1
MOL000358	beta-sitosterol		Muscarinic acetylcholine receptor M4	CHRM4
MOL000358	beta-sitosterol		Alpha-1A adrenergic receptor	ADRA1A
MOL000358	beta-sitosterol		Muscarinic acetylcholine receptor M2	CHRM2
MOL000358	beta-sitosterol		Neuronal acetylcholine receptor subunit alpha-2	CHRNA2
MOL000358	beta-sitosterol		Gamma-aminobutyric acid receptor subunit alpha-1	GABRA1
MOL000358	beta-sitosterol		Apoptosis regulator Bcl-2	BCL2
MOL000358	beta-sitosterol		Caspase-9	CASP9
MOL000358	beta-sitosterol		Caspase-3	CASP3
MOL000358	beta-sitosterol		Caspase-8	CASP8
MOL000358	beta-sitosterol		Protein kinase C alpha type	PRKCA
MOL000358	beta-sitosterol		Serum paraoxonase/arylesterase 1	PON1
MOL002910	Carthamidin		Prostaglandin G/H synthase 1	PTGS1
MOL001458	coptisine		Prostaglandin G/H synthase 1	PTGS1
MOL001458	coptisine		Estrogen receptor	ESR1
MOL001458	coptisine		Androgen receptor	AR
MOL001458	coptisine		Trypsin-1	PRSS1
MOL002913	Dihydrobaicalin_qt		Prostaglandin G/H synthase 1	PTGS1
MOL002937	DIHYDROOROXYLIN		Prostaglandin G/H synthase 1	PTGS1
MOL002937	DIHYDROOROXYLIN		Nuclear receptor coactivator 1	NCOA1
MOL002879	Diop		Muscarinic acetylcholine receptor M3	CHRM3
MOL000073	ent-Epicatechin		Prostaglandin G/H synthase 1	PTGS1
MOL000073	ent-Epicatechin		Estrogen receptor	ESR1
MOL002897	epiberberine		Estrogen receptor	ESR1
MOL002897	epiberberine		Androgen receptor	AR
MOL002897	epiberberine		Trypsin-1	PRSS1
MOL002897	epiberberine		Nuclear receptor coactivator 2	NCOA2
MOL002897	epiberberine		cAMP and cAMP-inhibited cGMP 3',5'-cyclic phosphodiesterase 10A	PDE10A
MOL002914	Eriodyctiol (flavanone)		Prostaglandin G/H synthase 1	PTGS1
MOL002914	Eriodyctiol (flavanone)		Nuclear receptor coactivator 2	NCOA2
MOL008206	Moslosooflavone		Prostaglandin G/H synthase 1	PTGS1
MOL008206	Moslosooflavone		Androgen receptor	AR
MOL008206	Moslosooflavone		Peroxisome proliferator activated receptor gamma	PPARG
MOL008206	Moslosooflavone		Estrogen receptor beta	ESR2
MOL008206	Moslosooflavone		Gamma-aminobutyric acid receptor subunit alpha-1	GABRA1
MOL008206	Moslosooflavone		Glycogen synthase kinase-3 beta	GSK3B
MOL008206	Moslosooflavone		Serine/threonine-protein kinase Chk1	CHEK1
MOL008206	Moslosooflavone		Trypsin-1	PRSS1
MOL008206	Moslosooflavone		Nuclear receptor coactivator 1	NCOA1
MOL002934	NEOBAICALEIN		Estrogen receptor	ESR1
MOL002934	NEOBAICALEIN		Androgen receptor	AR
MOL002934	NEOBAICALEIN		Peroxisome proliferator activated receptor gamma	PPARG
MOL002934	NEOBAICALEIN		Coagulation factor VII	F7
MOL002934	NEOBAICALEIN		Estrogen receptor beta	ESR2
MOL002934	NEOBAICALEIN		Glycogen synthase kinase-3 beta	GSK3B
MOL002934	NEOBAICALEIN		Serine/threonine-protein kinase Chk1	CHEK1
MOL002934	NEOBAICALEIN		Trypsin-1	PRSS1
MOL002934	NEOBAICALEIN		Nuclear receptor coactivator 2	NCOA2
MOL000525	Norwogonin		Prostaglandin G/H synthase 1	PTGS1
MOL000525	Norwogonin		Androgen receptor	AR
MOL000525	Norwogonin		Peroxisome proliferator activated receptor gamma	PPARG
MOL000525	Norwogonin		Serine/threonine-protein kinase Chk1	CHEK1
MOL002928	oroxylin a		Prostaglandin G/H synthase 1	PTGS1
MOL002928	oroxylin a		Androgen receptor	AR
MOL002928	oroxylin a		Trypsin-1	PRSS1
MOL002928	oroxylin a		Nuclear receptor coactivator 1	NCOA1
MOL002928	oroxylin a		Nuclear receptor coactivator 2	NCOA2
MOL002928	oroxylin a		Apoptosis regulator Bcl-2	BCL2
MOL002928	oroxylin a		Interleukin-6	IL6
MOL002928	oroxylin a		Caspase-3	CASP3
MOL002928	oroxylin a		G2/mitotic-specific cyclin-B1	CCNB1
MOL002928	oroxylin a		Cytochrome P450 2C9	CYP2C9
MOL002932	Panicolin		Prostaglandin G/H synthase 1	PTGS1
MOL002932	Panicolin		Androgen receptor	AR
MOL002932	Panicolin		Estrogen receptor beta	ESR2
MOL002932	Panicolin		Serine/threonine-protein kinase Chk1	CHEK1
MOL002932	Panicolin		Trypsin-1	PRSS1
MOL002932	Panicolin		Nuclear receptor coactivator 1	NCOA1
MOL012266	rivularin		Prostaglandin G/H synthase 1	PTGS1
MOL012266	rivularin		Androgen receptor	AR
MOL012266	rivularin		Coagulation factor VII	F7
MOL012266	rivularin		Estrogen receptor beta	ESR2
MOL012266	rivularin		Trypsin-1	PRSS1
MOL012266	rivularin		Nuclear receptor coactivator 2	NCOA2
MOL012266	rivularin		Nuclear receptor coactivator 1	NCOA1
MOL002915	Salvigenin		Prostaglandin G/H synthase 1	PTGS1
MOL002915	Salvigenin		Acetylcholinesterase	ACHE
MOL002915	Salvigenin		Trypsin-1	PRSS1
MOL002915	Salvigenin		Nuclear receptor coactivator 2	NCOA2
MOL002915	Salvigenin		Coagulation factor VII	F7
MOL000359	sitosterol		Progesterone receptor	PGR
MOL000359	sitosterol		Nuclear receptor coactivator 2	NCOA2
MOL000359	sitosterol		Mineralocorticoid receptor	NR3C2
MOL002927	Skullcapflavone II		Prostaglandin G/H synthase 1	PTGS1
MOL002927	Skullcapflavone II		Androgen receptor	AR
MOL002927	Skullcapflavone II		Coagulation factor VII	F7
MOL002927	Skullcapflavone II		Voltage-dependent calcium channel subunit alpha-2/delta-1	CACNA2D1
MOL002927	Skullcapflavone II		Trypsin-1	PRSS1
MOL002927	Skullcapflavone II		Nuclear receptor coactivator 2	NCOA2
MOL002927	Skullcapflavone II		Nuclear receptor coactivator 1	NCOA1
MOL000449	Stigmasterol		Progesterone receptor	PGR
MOL000449	Stigmasterol		Mineralocorticoid receptor	NR3C2
MOL000449	Stigmasterol		Nuclear receptor coactivator 2	NCOA2
MOL000449	Stigmasterol		Nuclear receptor coactivator 1	NCOA1
MOL000449	Stigmasterol		Prostaglandin G/H synthase 1	PTGS1
MOL000449	Stigmasterol		Aldose reductase	AKR1B1
MOL000449	Stigmasterol		Urokinase-type plasminogen activator	PLAU
MOL000449	Stigmasterol		Chymotrypsinogen B	CTRB1
MOL000449	Stigmasterol		Muscarinic acetylcholine receptor M3	CHRM3
MOL000449	Stigmasterol		Muscarinic acetylcholine receptor M1	CHRM1
MOL000449	Stigmasterol		Alpha-1A adrenergic receptor	ADRA1A
MOL000449	Stigmasterol		Muscarinic acetylcholine receptor M2	CHRM2
MOL000449	Stigmasterol		Gamma-aminobutyric acid receptor subunit alpha-1	GABRA1
MOL000173	wogonin		Prostaglandin G/H synthase 1	PTGS1
MOL000173	wogonin		Estrogen receptor	ESR1
MOL000173	wogonin		Androgen receptor	AR
MOL000173	wogonin		Peroxisome proliferator activated receptor gamma	PPARG
MOL000173	wogonin		Glycogen synthase kinase-3 beta	GSK3B
MOL000173	wogonin		Serine/threonine-protein kinase Chk1	CHEK1
MOL000173	wogonin		Trypsin-1	PRSS1
MOL000173	wogonin		Gamma-aminobutyric acid receptor subunit alpha-1	GABRA1
MOL000173	wogonin		Transcription factor p65	RELA
MOL000173	wogonin		G1/S-specific cyclin-D1	CCND1
MOL000173	wogonin		Apoptosis regulator Bcl-2	BCL2
MOL000173	wogonin		Eukaryotic translation initiation factor 6	EIF6
MOL000173	wogonin		Caspase-9	CASP9
MOL000173	wogonin		Interleukin-6	IL6
MOL000173	wogonin		Activator of 90 kDa heat shock protein ATPase homolog 1	AHSA1
MOL000173	wogonin		Caspase-3	CASP3
MOL000173	wogonin		Cellular tumor antigen p53	TP63
MOL000173	wogonin		Telomerase protein component 1	TEP1
MOL000173	wogonin		Prostaglandin E2 receptor EP3 subtype	PTGER3
MOL000173	wogonin		Induced myeloid leukemia cell differentiation protein Mcl-1	MCL1

## Sheet: zhizi
Table S2-4 Herbal compounds in Zhizi and their corresponding targets.
MOL ID	Compounds Name	Uniprot ID	Target names	Gene Symbol
MOL001406	crocetin		Muscarinic acetylcholine receptor M3	CHRM3
MOL001406	crocetin		Muscarinic acetylcholine receptor M1	CHRM1
MOL001406	crocetin		Alpha-1A adrenergic receptor	ADRA1A
MOL001406	crocetin		Muscarinic acetylcholine receptor M2	CHRM2
MOL001406	crocetin		Gamma-aminobutyric acid receptor subunit alpha-1	GABRA1
MOL001406	crocetin		Nuclear receptor coactivator 2	NCOA2
MOL001406	crocetin		Vascular cell adhesion protein 1	VCAM1
MOL001941	Ammidin		Muscarinic acetylcholine receptor M1	CHRM1
MOL001941	Ammidin		Gamma-aminobutyric acid receptor subunit alpha-1	GABRA1
MOL004561	Sudan III		Estrogen receptor	ESR1
MOL004561	Sudan III		Coagulation factor VII	F7
MOL004561	Sudan III		Estrogen receptor beta	ESR2
MOL004561	Sudan III		Glycogen synthase kinase-3 beta	GSK3B
MOL004561	Sudan III		Mitogen-activated protein kinase 10	MAPK10
MOL000098	quercetin		Prostaglandin G/H synthase 1	PTGS1
MOL000098	quercetin		Androgen receptor	AR
MOL000098	quercetin		Peroxisome proliferator activated receptor gamma	PPARG
MOL000098	quercetin		Nuclear receptor coactivator 2	NCOA2
MOL000098	quercetin		Aldose reductase	AKR1B1
MOL000098	quercetin		Trypsin-1	PRSS1
MOL000098	quercetin		Coagulation factor VII	F7
MOL000098	quercetin		Acetylcholinesterase	ACHE
MOL000098	quercetin		Gamma-aminobutyric acid receptor subunit alpha-1	GABRA1
MOL000098	quercetin		Transcription factor p65	RELA
MOL000098	quercetin		Epidermal growth factor receptor	EGFR
MOL000098	quercetin		Vascular endothelial growth factor A	VEGFA
MOL000098	quercetin		G1/S-specific cyclin-D1	CCND1
MOL000098	quercetin		Apoptosis regulator Bcl-2	BCL2
MOL000098	quercetin		Proto-oncogene c-Fos	FOS
MOL000098	quercetin		Eukaryotic translation initiation factor 6	EIF6
MOL000098	quercetin		Caspase-9	CASP9
MOL000098	quercetin		Urokinase-type plasminogen activator	PLAU
MOL000098	quercetin		Retinoblastoma-associated protein	RB1
MOL000098	quercetin		Interleukin-6	IL6
MOL000098	quercetin		Activator of 90 kDa heat shock protein ATPase homolog 1	AHSA1
MOL000098	quercetin		Caspase-3	CASP3
MOL000098	quercetin		Cellular tumor antigen p53	TP63
MOL000098	quercetin		ETS domain-containing protein Elk-1	ELK1
MOL000098	quercetin		NF-kappa-B inhibitor alpha	NFKBIA
MOL000098	quercetin		NADPH--cytochrome P450 reductase	POR
MOL000098	quercetin		Caspase-8	CASP8
MOL000098	quercetin		RAF proto-oncogene serine/threonine-protein kinase	RAF1
MOL000098	quercetin		Protein kinase C alpha type	PRKCA
MOL000098	quercetin		Hypoxia-inducible factor 1-alpha	HIF1A
MOL000098	quercetin		Protein CBFA2T1	RUNX1T1
MOL000098	quercetin		Receptor tyrosine-protein kinase erbB-2	ERBB2
MOL000098	quercetin		Peroxisome proliferator-activated receptor gamma	PPARG
MOL000098	quercetin		Acetyl-CoA carboxylase 1	ACACA
MOL000098	quercetin		Cytochrome P450 3A4	CYP3A4
MOL000098	quercetin		Caveolin-1	CAV1
MOL000098	quercetin		Myc proto-oncogene protein	MYC
MOL000098	quercetin		Cytochrome P450 1A1	CYP1A1
MOL000098	quercetin		Intercellular adhesion molecule 1	ICAM1
MOL000098	quercetin		E-selectin	SELE
MOL000098	quercetin		Vascular cell adhesion protein 1	VCAM1
MOL000098	quercetin		Prostaglandin E2 receptor EP3 subtype	PTGER3
MOL000098	quercetin		Baculoviral IAP repeat-containing protein 5	BIRC5
MOL000098	quercetin		Dual oxidase 2	DUOX2
MOL000098	quercetin		Nitric oxide synthase, endothelial	NOS3
MOL000098	quercetin		Heat shock protein beta-1	HSPB1
MOL000098	quercetin		Maltase-glucoamylase, intestinal	MGAM
MOL000098	quercetin		Cytochrome P450 1B1	CYP1B1
MOL000098	quercetin		G2/mitotic-specific cyclin-B1	CCNB1
MOL000098	quercetin		Arachidonate 5-lipoxygenase	ALOX5
MOL000098	quercetin		Glutathione S-transferase P	GSTP1
MOL000098	quercetin		Nuclear factor erythroid 2-related factor 2	NFE2L2
MOL000098	quercetin		NAD(P)H dehydrogenase [quinone] 1	NQO1
MOL000098	quercetin		Poly [ADP-ribose] polymerase 1	PARP1
MOL000098	quercetin		Aryl hydrocarbon receptor	AHR
MOL000098	quercetin		26S proteasome non-ATPase regulatory subunit 3	PSMD3
MOL000098	quercetin		Solute carrier family 2, facilitated glucose transporter member 4	SLC2A4
MOL000098	quercetin		Collagen alpha-1(III) chain	COL3A1
MOL000098	quercetin		DDB1- and CUL4-associated factor 5	DCAF5
MOL000098	quercetin		Nuclear receptor subfamily 1 group I member 3	NR1I3
MOL000098	quercetin		Serine/threonine-protein kinase Chk2	CHEK2
MOL000098	quercetin		Heat shock factor protein 1	HSF1
MOL000098	quercetin		C-reactive protein	CRP
MOL000098	quercetin		Runt-related transcription factor 2	RUNX2
MOL000098	quercetin		Ras association domain-containing protein 1	RASSF1
MOL000098	quercetin		Cathepsin D	CTSD
MOL000098	quercetin		Insulin-like growth factor-binding protein 3	IGFBP3
MOL000098	quercetin		Insulin-like growth factor II	IGF2
MOL000098	quercetin		Interferon regulatory factor 1	IRF1
MOL000098	quercetin		Receptor tyrosine-protein kinase erbB-3	ERBB3
MOL000098	quercetin		Serum paraoxonase/arylesterase 1	PON1
MOL000098	quercetin		Type I iodothyronine deiodinase	DIO1
MOL000098	quercetin		Puromycin-sensitive aminopeptidase	NPEPPS
MOL000098	quercetin		Hexokinase-2	HK2
MOL000098	quercetin		Ras GTPase-activating protein 1	RASA1
MOL000098	quercetin		Glutathione S-transferase Mu 1	GSTM1
MOL000098	quercetin		Glutathione S-transferase Mu 2	GSTM2
MOL000358	beta-sitosterol		Progesterone receptor	PGR
MOL000358	beta-sitosterol		Nuclear receptor coactivator 2	NCOA2
MOL000358	beta-sitosterol		Prostaglandin G/H synthase 1	PTGS1
MOL000358	beta-sitosterol		Muscarinic acetylcholine receptor M3	CHRM3
MOL000358	beta-sitosterol		Muscarinic acetylcholine receptor M1	CHRM1
MOL000358	beta-sitosterol		Muscarinic acetylcholine receptor M4	CHRM4
MOL000358	beta-sitosterol		Alpha-1A adrenergic receptor	ADRA1A
MOL000358	beta-sitosterol		Muscarinic acetylcholine receptor M2	CHRM2
MOL000358	beta-sitosterol		Neuronal acetylcholine receptor subunit alpha-2	CHRNA2
MOL000358	beta-sitosterol		Gamma-aminobutyric acid receptor subunit alpha-1	GABRA1
MOL000358	beta-sitosterol		Apoptosis regulator Bcl-2	BCL2
MOL000358	beta-sitosterol		Caspase-9	CASP9
MOL000358	beta-sitosterol		Caspase-3	CASP3
MOL000358	beta-sitosterol		Caspase-8	CASP8
MOL000358	beta-sitosterol		Protein kinase C alpha type	PRKCA
MOL000358	beta-sitosterol		Serum paraoxonase/arylesterase 1	PON1
MOL000422	kaempferol		Prostaglandin G/H synthase 1	PTGS1
MOL000422	kaempferol		Androgen receptor	AR
MOL000422	kaempferol		Peroxisome proliferator activated receptor gamma	PPARG
MOL000422	kaempferol		Nuclear receptor coactivator 2	NCOA2
MOL000422	kaempferol		Trypsin-1	PRSS1
MOL000422	kaempferol		Progesterone receptor	PGR
MOL000422	kaempferol		Muscarinic acetylcholine receptor M1	CHRM1
MOL000422	kaempferol		Acetylcholinesterase	ACHE
MOL000422	kaempferol		Muscarinic acetylcholine receptor M2	CHRM2
MOL000422	kaempferol		Gamma-aminobutyric acid receptor subunit alpha-1	GABRA1
MOL000422	kaempferol		Coagulation factor VII	F7
MOL000422	kaempferol		Transcription factor p65	RELA
MOL000422	kaempferol		Inhibitor of nuclear factor kappa-B kinase subunit beta	IKBKB
MOL000422	kaempferol		Apoptosis regulator Bcl-2	BCL2
MOL000422	kaempferol		Activator of 90 kDa heat shock protein ATPase homolog 1	AHSA1
MOL000422	kaempferol		Caspase-3	CASP3
MOL000422	kaempferol		Mitogen-activated protein kinase 8	MAPK8
MOL000422	kaempferol		Peroxisome proliferator-activated receptor gamma	PPARG
MOL000422	kaempferol		Cytochrome P450 3A4	CYP3A4
MOL000422	kaempferol		Cytochrome P450 1A1	CYP1A1
MOL000422	kaempferol		Intercellular adhesion molecule 1	ICAM1
MOL000422	kaempferol		E-selectin	SELE
MOL000422	kaempferol		Vascular cell adhesion protein 1	VCAM1
MOL000422	kaempferol		Cytochrome P450 1B1	CYP1B1
MOL000422	kaempferol		Arachidonate 5-lipoxygenase	ALOX5
MOL000422	kaempferol		Glutathione S-transferase P	GSTP1
MOL000422	kaempferol		Aryl hydrocarbon receptor	AHR
MOL000422	kaempferol		26S proteasome non-ATPase regulatory subunit 3	PSMD3
MOL000422	kaempferol		Solute carrier family 2, facilitated glucose transporter member 4	SLC2A4
MOL000422	kaempferol		Nuclear receptor subfamily 1 group I member 3	NR1I3
MOL000422	kaempferol		Type I iodothyronine deiodinase	DIO1
MOL000422	kaempferol		Glutathione S-transferase Mu 1	GSTM1
MOL000422	kaempferol		Glutathione S-transferase Mu 2	GSTM2
MOL000422	kaempferol		Aldo-keto reductase family 1 member C3	AKR1C3
MOL000449	Stigmasterol		Progesterone receptor	PGR
MOL000449	Stigmasterol		Mineralocorticoid receptor	NR3C2
MOL000449	Stigmasterol		Nuclear receptor coactivator 2	NCOA2
MOL000449	Stigmasterol		Nuclear receptor coactivator 1	NCOA1
MOL000449	Stigmasterol		Prostaglandin G/H synthase 1	PTGS1
MOL000449	Stigmasterol		Aldose reductase	AKR1B1
MOL000449	Stigmasterol		Urokinase-type plasminogen activator	PLAU
MOL000449	Stigmasterol		Chymotrypsinogen B	CTRB1
MOL000449	Stigmasterol		Muscarinic acetylcholine receptor M3	CHRM3
MOL000449	Stigmasterol		Muscarinic acetylcholine receptor M1	CHRM1
MOL000449	Stigmasterol		Alpha-1A adrenergic receptor	ADRA1A
MOL000449	Stigmasterol		Muscarinic acetylcholine receptor M2	CHRM2
MOL000449	Stigmasterol		Gamma-aminobutyric acid receptor subunit alpha-1	GABRA1
MOL001494	Mandenol		Prostaglandin G/H synthase 1	PTGS1
MOL001494	Mandenol		Nuclear receptor coactivator 2	NCOA2
MOL002883	Ethyl oleate (NF)		Nuclear receptor coactivator 2	NCOA2
MOL003095	5-hydroxy-7-methoxy-2-(3,4,5-trimethoxyphenyl)chromone		Prostaglandin G/H synthase 1	PTGS1
MOL003095	5-hydroxy-7-methoxy-2-(3,4,5-trimethoxyphenyl)chromone		Estrogen receptor	ESR1
MOL003095	5-hydroxy-7-methoxy-2-(3,4,5-trimethoxyphenyl)chromone		Androgen receptor	AR
MOL003095	5-hydroxy-7-methoxy-2-(3,4,5-trimethoxyphenyl)chromone		Peroxisome proliferator activated receptor gamma	PPARG
MOL003095	5-hydroxy-7-methoxy-2-(3,4,5-trimethoxyphenyl)chromone		Voltage-dependent calcium channel subunit alpha-2/delta-1	CACNA2D1
MOL003095	5-hydroxy-7-methoxy-2-(3,4,5-trimethoxyphenyl)chromone		Estrogen receptor beta	ESR2
MOL003095	5-hydroxy-7-methoxy-2-(3,4,5-trimethoxyphenyl)chromone		Glycogen synthase kinase-3 beta	GSK3B
MOL003095	5-hydroxy-7-methoxy-2-(3,4,5-trimethoxyphenyl)chromone		Serine/threonine-protein kinase Chk1	CHEK1
MOL003095	5-hydroxy-7-methoxy-2-(3,4,5-trimethoxyphenyl)chromone		Trypsin-1	PRSS1
MOL003095	5-hydroxy-7-methoxy-2-(3,4,5-trimethoxyphenyl)chromone		Nuclear receptor coactivator 2	NCOA2
MOL003095	5-hydroxy-7-methoxy-2-(3,4,5-trimethoxyphenyl)chromone		Nuclear receptor coactivator 1	NCOA1
MOL007245	3-Methylkempferol		Prostaglandin G/H synthase 1	PTGS1
MOL007245	3-Methylkempferol		Androgen receptor	AR
MOL007245	3-Methylkempferol		Glycogen synthase kinase-3 beta	GSK3B

## Sheet: Sheet4
MOL001454	berberine		Prostaglandin G/H synthase 1	PTGS1
