# Supplementary material for: Integrated Network Pharmacology and Metabonomics to Reveal the Myocardial Protection Effect of Huang-Lian-Jie-Du-Tang on Myocardial Ischemia
Source: Front Pharmacol. 2021 Feb 4;11:589175. doi: 10.3389/fphar.2020.589175 (PMC7890363; doi:10.3389/fphar.2020.589175)
Supplement: Supplementary file 4 [file Table3_v1.XLSX]

## Sheet: Sheet1
Table S3 Known Myocardial ischemia-related targets
Gene Symbol	Description	Category	Gifts	GC Id	Relevance score	GeneCards Link
ACE	Angiotensin I Converting Enzyme	Protein Coding	56	GC17P063477	53.03	https://www.genecards.org/cgi-bin/carddisp.pl?gene=ACE
VEGFA	Vascular Endothelial Growth Factor A	Protein Coding	56	GC06P043770	42.46	https://www.genecards.org/cgi-bin/carddisp.pl?gene=VEGFA
APOE	Apolipoprotein E	Protein Coding	57	GC19P044906	35.53	https://www.genecards.org/cgi-bin/carddisp.pl?gene=APOE
PON1	Paraoxonase 1	Protein Coding	53	GC07M095297	34.38	https://www.genecards.org/cgi-bin/carddisp.pl?gene=PON1
APOB	Apolipoprotein B	Protein Coding	51	GC02M020956	34.14	https://www.genecards.org/cgi-bin/carddisp.pl?gene=APOB
APOA1	Apolipoprotein A1	Protein Coding	56	GC11M116835	33.67	https://www.genecards.org/cgi-bin/carddisp.pl?gene=APOA1
THBD	Thrombomodulin	Protein Coding	50	GC20M023026	33.06	https://www.genecards.org/cgi-bin/carddisp.pl?gene=THBD
TNNT2	Troponin T2, Cardiac Type	Protein Coding	54	GC01M201359	31.48	https://www.genecards.org/cgi-bin/carddisp.pl?gene=TNNT2
NPPA	Natriuretic Peptide A	Protein Coding	53	GC01M011909	31.4	https://www.genecards.org/cgi-bin/carddisp.pl?gene=NPPA
IL10	Interleukin 10	Protein Coding	53	GC01M206767	31.04	https://www.genecards.org/cgi-bin/carddisp.pl?gene=IL10
CRP	C-Reactive Protein	Protein Coding	53	GC01M159682	30.85	https://www.genecards.org/cgi-bin/carddisp.pl?gene=CRP
PLAT	Plasminogen Activator, Tissue Type	Protein Coding	56	GC08M042174	30.73	https://www.genecards.org/cgi-bin/carddisp.pl?gene=PLAT
TLR4	Toll Like Receptor 4	Protein Coding	57	GC09P117704	30.15	https://www.genecards.org/cgi-bin/carddisp.pl?gene=TLR4
ITGB3	Integrin Subunit Beta 3	Protein Coding	56	GC17P047254	29.85	https://www.genecards.org/cgi-bin/carddisp.pl?gene=ITGB3
NPPB	Natriuretic Peptide B	Protein Coding	50	GC01M011918	29.66	https://www.genecards.org/cgi-bin/carddisp.pl?gene=NPPB
IL6	Interleukin 6	Protein Coding	55	GC07P022765	29.21	https://www.genecards.org/cgi-bin/carddisp.pl?gene=IL6
LDLR	Low Density Lipoprotein Receptor	Protein Coding	56	GC19P011061	28.66	https://www.genecards.org/cgi-bin/carddisp.pl?gene=LDLR
TNF	Tumor Necrosis Factor	Protein Coding	59	GC06P032499	28.65	https://www.genecards.org/cgi-bin/carddisp.pl?gene=TNF
NOS3	Nitric Oxide Synthase 3	Protein Coding	57	GC07P150990	28.06	https://www.genecards.org/cgi-bin/carddisp.pl?gene=NOS3
MB	Myoglobin	Protein Coding	50	GC22M035606	27.35	https://www.genecards.org/cgi-bin/carddisp.pl?gene=MB
MMP3	Matrix Metallopeptidase 3	Protein Coding	57	GC11M102835	27.22	https://www.genecards.org/cgi-bin/carddisp.pl?gene=MMP3
EDN1	Endothelin 1	Protein Coding	53	GC06P012290	26.42	https://www.genecards.org/cgi-bin/carddisp.pl?gene=EDN1
F7	Coagulation Factor VII	Protein Coding	53	GC13P113105	25.95	https://www.genecards.org/cgi-bin/carddisp.pl?gene=F7
EPO	Erythropoietin	Protein Coding	48	GC07P100720	25.36	https://www.genecards.org/cgi-bin/carddisp.pl?gene=EPO
OLR1	Oxidized Low Density Lipoprotein Receptor 1	Protein Coding	50	GC12M012631	25.24	https://www.genecards.org/cgi-bin/carddisp.pl?gene=OLR1
GP1BA	Glycoprotein Ib Platelet Subunit Alpha	Protein Coding	51	GC17P004932	25.05	https://www.genecards.org/cgi-bin/carddisp.pl?gene=GP1BA
ABCA1	ATP Binding Cassette Subfamily A Member 1	Protein Coding	55	GC09M104781	24.7	https://www.genecards.org/cgi-bin/carddisp.pl?gene=ABCA1
LTA	Lymphotoxin Alpha	Protein Coding	48	GC06P032497	24.5	https://www.genecards.org/cgi-bin/carddisp.pl?gene=LTA
LPL	Lipoprotein Lipase	Protein Coding	57	GC08P019841	24.36	https://www.genecards.org/cgi-bin/carddisp.pl?gene=LPL
CHKB	Choline Kinase Beta	Protein Coding	51	GC22M050578	24.31	https://www.genecards.org/cgi-bin/carddisp.pl?gene=CHKB
SELP	Selectin P	Protein Coding	52	GC01M169558	24.24	https://www.genecards.org/cgi-bin/carddisp.pl?gene=SELP
SERPINE1	Serpin Family E Member 1	Protein Coding	57	GC07P101127	24.21	https://www.genecards.org/cgi-bin/carddisp.pl?gene=SERPINE1
MEF2A	Myocyte Enhancer Factor 2A	Protein Coding	53	GC15P099565	23.88	https://www.genecards.org/cgi-bin/carddisp.pl?gene=MEF2A
JAK2	Janus Kinase 2	Protein Coding	60	GC09P004985	23.79	https://www.genecards.org/cgi-bin/carddisp.pl?gene=JAK2
MIR21	MicroRNA 21	RNA Gene	24	GC17P059841	23.13	https://www.genecards.org/cgi-bin/carddisp.pl?gene=MIR21
F5	Coagulation Factor V	Protein Coding	52	GC01M169481	22.9	https://www.genecards.org/cgi-bin/carddisp.pl?gene=F5
F2	Coagulation Factor II, Thrombin	Protein Coding	55	GC11P046740	22.68	https://www.genecards.org/cgi-bin/carddisp.pl?gene=F2
F13A1	Coagulation Factor XIII A Chain	Protein Coding	51	GC06M006144	22.59	https://www.genecards.org/cgi-bin/carddisp.pl?gene=F13A1
ALB	Albumin	Protein Coding	57	GC04P073397	22.52	https://www.genecards.org/cgi-bin/carddisp.pl?gene=ALB
ESR1	Estrogen Receptor 1	Protein Coding	60	GC06P151656	22.36	https://www.genecards.org/cgi-bin/carddisp.pl?gene=ESR1
CCL2	C-C Motif Chemokine Ligand 2	Protein Coding	55	GC17P034255	22.24	https://www.genecards.org/cgi-bin/carddisp.pl?gene=CCL2
SERPINC1	Serpin Family C Member 1	Protein Coding	54	GC01M174079	22.06	https://www.genecards.org/cgi-bin/carddisp.pl?gene=SERPINC1
MYH7	Myosin Heavy Chain 7	Protein Coding	54	GC14M023412	22.05	https://www.genecards.org/cgi-bin/carddisp.pl?gene=MYH7
ABCC6	ATP Binding Cassette Subfamily C Member 6	Protein Coding	51	GC16M016243	22	https://www.genecards.org/cgi-bin/carddisp.pl?gene=ABCC6
ENPP1	Ectonucleotide Pyrophosphatase/Phosphodiesterase 1	Protein Coding	53	GC06P131808	21.86	https://www.genecards.org/cgi-bin/carddisp.pl?gene=ENPP1
CASP3	Caspase 3	Protein Coding	57	GC04M184627	21.69	https://www.genecards.org/cgi-bin/carddisp.pl?gene=CASP3
AGTR1	Angiotensin II Receptor Type 1	Protein Coding	56	GC03P148697	21.69	https://www.genecards.org/cgi-bin/carddisp.pl?gene=AGTR1
MPO	Myeloperoxidase	Protein Coding	57	GC17M058269	21.43	https://www.genecards.org/cgi-bin/carddisp.pl?gene=MPO
F3	Coagulation Factor III, Tissue Factor	Protein Coding	51	GC01M094466	21.22	https://www.genecards.org/cgi-bin/carddisp.pl?gene=F3
ABCC9	ATP Binding Cassette Subfamily C Member 9	Protein Coding	51	GC12M021797	21.12	https://www.genecards.org/cgi-bin/carddisp.pl?gene=ABCC9
MIAT	Myocardial Infarction Associated Transcript	RNA Gene	25	GC22P026646	21.11	https://www.genecards.org/cgi-bin/carddisp.pl?gene=MIAT
ICAM1	Intercellular Adhesion Molecule 1	Protein Coding	57	GC19P010270	21.05	https://www.genecards.org/cgi-bin/carddisp.pl?gene=ICAM1
VWF	Von Willebrand Factor	Protein Coding	55	GC12M005917	21.01	https://www.genecards.org/cgi-bin/carddisp.pl?gene=VWF
HIF1A	Hypoxia Inducible Factor 1 Subunit Alpha	Protein Coding	54	GC14P061695	20.97	https://www.genecards.org/cgi-bin/carddisp.pl?gene=HIF1A
ADAMTS13	ADAM Metallopeptidase With Thrombospondin Type 1 Motif 13	Protein Coding	53	GC09P133414	20.85	https://www.genecards.org/cgi-bin/carddisp.pl?gene=ADAMTS13
INS	Insulin	Protein Coding	54	GC11M002159	20.83	https://www.genecards.org/cgi-bin/carddisp.pl?gene=INS
KNG1	Kininogen 1	Protein Coding	50	GC03P186717	20.78	https://www.genecards.org/cgi-bin/carddisp.pl?gene=KNG1
CXCL12	C-X-C Motif Chemokine Ligand 12	Protein Coding	51	GC10M044334	20.58	https://www.genecards.org/cgi-bin/carddisp.pl?gene=CXCL12
LRP8	LDL Receptor Related Protein 8	Protein Coding	49	GC01M053243	20.48	https://www.genecards.org/cgi-bin/carddisp.pl?gene=LRP8
MTHFR	Methylenetetrahydrofolate Reductase	Protein Coding	54	GC01M011845	20.39	https://www.genecards.org/cgi-bin/carddisp.pl?gene=MTHFR
MMP9	Matrix Metallopeptidase 9	Protein Coding	60	GC20P046008	20.31	https://www.genecards.org/cgi-bin/carddisp.pl?gene=MMP9
IL1B	Interleukin 1 Beta	Protein Coding	54	GC02M112829	20.21	https://www.genecards.org/cgi-bin/carddisp.pl?gene=IL1B
SOD1	Superoxide Dismutase 1	Protein Coding	59	GC21P031659	20.03	https://www.genecards.org/cgi-bin/carddisp.pl?gene=SOD1
IL1RN	Interleukin 1 Receptor Antagonist	Protein Coding	54	GC02P114223	19.81	https://www.genecards.org/cgi-bin/carddisp.pl?gene=IL1RN
TNNI3	Troponin I3, Cardiac Type	Protein Coding	55	GC19M055151	19.78	https://www.genecards.org/cgi-bin/carddisp.pl?gene=TNNI3
PIK3C2A	Phosphatidylinositol-4-Phosphate 3-Kinase Catalytic Subunit Type 2 Alpha	Protein Coding	51	GC11M017136	19.63	https://www.genecards.org/cgi-bin/carddisp.pl?gene=PIK3C2A
WRN	WRN RecQ Like Helicase	Protein Coding	53	GC08P031010	19.61	https://www.genecards.org/cgi-bin/carddisp.pl?gene=WRN
TP53	Tumor Protein P53	Protein Coding	60	GC17M007661	19.6	https://www.genecards.org/cgi-bin/carddisp.pl?gene=TP53
FABP3	Fatty Acid Binding Protein 3	Protein Coding	50	GC01M031365	18.89	https://www.genecards.org/cgi-bin/carddisp.pl?gene=FABP3
PSMA6	Proteasome Subunit Alpha 6	Protein Coding	52	GC14P035278	18.83	https://www.genecards.org/cgi-bin/carddisp.pl?gene=PSMA6
CALR	Calreticulin	Protein Coding	57	GC19P012938	18.77	https://www.genecards.org/cgi-bin/carddisp.pl?gene=CALR
LGALS2	Galectin 2	Protein Coding	47	GC22M037570	18.74	https://www.genecards.org/cgi-bin/carddisp.pl?gene=LGALS2
MIR210	MicroRNA 210	RNA Gene	21	GC11M000610	18.59	https://www.genecards.org/cgi-bin/carddisp.pl?gene=MIR210
LRP6	LDL Receptor Related Protein 6	Protein Coding	54	GC12M012660	18.55	https://www.genecards.org/cgi-bin/carddisp.pl?gene=LRP6
MIR499A	MicroRNA 499a	RNA Gene	21	GC20P034990	18.5	https://www.genecards.org/cgi-bin/carddisp.pl?gene=MIR499A
GUCY1A1	Guanylate Cyclase 1 Soluble Subunit Alpha 1	Protein Coding	41	GC04P155667	18.49	https://www.genecards.org/cgi-bin/carddisp.pl?gene=GUCY1A1
AGT	Angiotensinogen	Protein Coding	56	GC01M230702	18.47	https://www.genecards.org/cgi-bin/carddisp.pl?gene=AGT
ADIPOQ	Adiponectin, C1Q And Collagen Domain Containing	Protein Coding	51	GC03P186842	18.4	https://www.genecards.org/cgi-bin/carddisp.pl?gene=ADIPOQ
SELE	Selectin E	Protein Coding	50	GC01M169722	18.15	https://www.genecards.org/cgi-bin/carddisp.pl?gene=SELE
GJA1	Gap Junction Protein Alpha 1	Protein Coding	57	GC06P121436	17.97	https://www.genecards.org/cgi-bin/carddisp.pl?gene=GJA1
NOS2	Nitric Oxide Synthase 2	Protein Coding	56	GC17M027756	17.9	https://www.genecards.org/cgi-bin/carddisp.pl?gene=NOS2
CTNNB1	Catenin Beta 1	Protein Coding	60	GC03P041236	17.83	https://www.genecards.org/cgi-bin/carddisp.pl?gene=CTNNB1
ELN	Elastin	Protein Coding	50	GC07P074027	17.77	https://www.genecards.org/cgi-bin/carddisp.pl?gene=ELN
LPA	Lipoprotein(A)	Protein Coding	47	GC06M160531	17.65	https://www.genecards.org/cgi-bin/carddisp.pl?gene=LPA
CD40LG	CD40 Ligand	Protein Coding	54	GC0XP136649	17.58	https://www.genecards.org/cgi-bin/carddisp.pl?gene=CD40LG
GCLM	Glutamate-Cysteine Ligase Modifier Subunit	Protein Coding	47	GC01M093885	17.56	https://www.genecards.org/cgi-bin/carddisp.pl?gene=GCLM
REN	Renin	Protein Coding	54	GC01M204123	17.41	https://www.genecards.org/cgi-bin/carddisp.pl?gene=REN
PTGS2	Prostaglandin-Endoperoxide Synthase 2	Protein Coding	56	GC01M186640	17.1	https://www.genecards.org/cgi-bin/carddisp.pl?gene=PTGS2
IFNG	Interferon Gamma	Protein Coding	54	GC12M068064	16.97	https://www.genecards.org/cgi-bin/carddisp.pl?gene=IFNG
TNFSF4	TNF Superfamily Member 4	Protein Coding	46	GC01M173152	16.8	https://www.genecards.org/cgi-bin/carddisp.pl?gene=TNFSF4
MMP2	Matrix Metallopeptidase 2	Protein Coding	60	GC16P055424	16.74	https://www.genecards.org/cgi-bin/carddisp.pl?gene=MMP2
PLG	Plasminogen	Protein Coding	54	GC06P160702	16.72	https://www.genecards.org/cgi-bin/carddisp.pl?gene=PLG
MCI2	Myocardial Infarction, Susceptiblity To, 2	Genetic Locus	3	GC13U900611	16.65	https://www.genecards.org/cgi-bin/carddisp.pl?gene=MCI2
CETP	Cholesteryl Ester Transfer Protein	Protein Coding	53	GC16P056996	16.6	https://www.genecards.org/cgi-bin/carddisp.pl?gene=CETP
GCLC	Glutamate-Cysteine Ligase Catalytic Subunit	Protein Coding	51	GC06M053497	16.52	https://www.genecards.org/cgi-bin/carddisp.pl?gene=GCLC
ADRB1	Adrenoceptor Beta 1	Protein Coding	55	GC10P114044	16.27	https://www.genecards.org/cgi-bin/carddisp.pl?gene=ADRB1
CCT7	Chaperonin Containing TCP1 Subunit 7	Protein Coding	46	GC02P073233	16.17	https://www.genecards.org/cgi-bin/carddisp.pl?gene=CCT7
PF4	Platelet Factor 4	Protein Coding	48	GC04M073980	16.17	https://www.genecards.org/cgi-bin/carddisp.pl?gene=PF4
FGA	Fibrinogen Alpha Chain	Protein Coding	54	GC04M154583	16.11	https://www.genecards.org/cgi-bin/carddisp.pl?gene=FGA
ADRB2	Adrenoceptor Beta 2	Protein Coding	56	GC05P148825	16.1	https://www.genecards.org/cgi-bin/carddisp.pl?gene=ADRB2
CST3	Cystatin C	Protein Coding	51	GC20M023608	15.79	https://www.genecards.org/cgi-bin/carddisp.pl?gene=CST3
AGER	Advanced Glycosylation End-Product Specific Receptor	Protein Coding	50	GC06M032180	15.72	https://www.genecards.org/cgi-bin/carddisp.pl?gene=AGER
HMGCR	3-Hydroxy-3-Methylglutaryl-CoA Reductase	Protein Coding	52	GC05P075336	15.6	https://www.genecards.org/cgi-bin/carddisp.pl?gene=HMGCR
MPL	MPL Proto-Oncogene, Thrombopoietin Receptor	Protein Coding	54	GC01P043337	15.46	https://www.genecards.org/cgi-bin/carddisp.pl?gene=MPL
FGB	Fibrinogen Beta Chain	Protein Coding	53	GC04P154564	15.39	https://www.genecards.org/cgi-bin/carddisp.pl?gene=FGB
HLA-B	Major Histocompatibility Complex, Class I, B	Protein Coding	51	GC06M031277	15.39	https://www.genecards.org/cgi-bin/carddisp.pl?gene=HLA-B
ADM	Adrenomedullin	Protein Coding	50	GC11P010304	15.39	https://www.genecards.org/cgi-bin/carddisp.pl?gene=ADM
SELL	Selectin L	Protein Coding	48	GC01M169659	15.38	https://www.genecards.org/cgi-bin/carddisp.pl?gene=SELL
FAS	Fas Cell Surface Death Receptor	Protein Coding	56	GC10P088969	15.37	https://www.genecards.org/cgi-bin/carddisp.pl?gene=FAS
ANGPT1	Angiopoietin 1	Protein Coding	51	GC08M107246	15.18	https://www.genecards.org/cgi-bin/carddisp.pl?gene=ANGPT1
CBS	Cystathionine-Beta-Synthase	Protein Coding	56	GC21M043053	15.12	https://www.genecards.org/cgi-bin/carddisp.pl?gene=CBS
PPARG	Peroxisome Proliferator Activated Receptor Gamma	Protein Coding	59	GC03P012328	15	https://www.genecards.org/cgi-bin/carddisp.pl?gene=PPARG
TET2	Tet Methylcytosine Dioxygenase 2	Protein Coding	50	GC04P105145	14.96	https://www.genecards.org/cgi-bin/carddisp.pl?gene=TET2
THPO	Thrombopoietin	Protein Coding	49	GC03M184371	14.94	https://www.genecards.org/cgi-bin/carddisp.pl?gene=THPO
VCAM1	Vascular Cell Adhesion Molecule 1	Protein Coding	52	GC01P100719	14.66	https://www.genecards.org/cgi-bin/carddisp.pl?gene=VCAM1
CXCL8	C-X-C Motif Chemokine Ligand 8	Protein Coding	46	GC04P073740	14.49	https://www.genecards.org/cgi-bin/carddisp.pl?gene=CXCL8
EPOR	Erythropoietin Receptor	Protein Coding	56	GC19M011377	14.47	https://www.genecards.org/cgi-bin/carddisp.pl?gene=EPOR
CAT	Catalase	Protein Coding	56	GC11P034460	14.32	https://www.genecards.org/cgi-bin/carddisp.pl?gene=CAT
AVP	Arginine Vasopressin	Protein Coding	51	GC20M003082	14.3	https://www.genecards.org/cgi-bin/carddisp.pl?gene=AVP
HGF	Hepatocyte Growth Factor	Protein Coding	58	GC07M081699	14.17	https://www.genecards.org/cgi-bin/carddisp.pl?gene=HGF
PTGIS	Prostaglandin I2 Synthase	Protein Coding	53	GC20M049503	14.16	https://www.genecards.org/cgi-bin/carddisp.pl?gene=PTGIS
NPY	Neuropeptide Y	Protein Coding	52	GC07P024290	14.16	https://www.genecards.org/cgi-bin/carddisp.pl?gene=NPY
ITGAM	Integrin Subunit Alpha M	Protein Coding	53	GC16P031326	14.15	https://www.genecards.org/cgi-bin/carddisp.pl?gene=ITGAM
CKM	Creatine Kinase, M-Type	Protein Coding	51	GC19M045306	14.12	https://www.genecards.org/cgi-bin/carddisp.pl?gene=CKM
KCNJ5	Potassium Voltage-Gated Channel Subfamily J Member 5	Protein Coding	54	GC11P128891	14.11	https://www.genecards.org/cgi-bin/carddisp.pl?gene=KCNJ5
MYH6	Myosin Heavy Chain 6	Protein Coding	53	GC14M023380	14.07	https://www.genecards.org/cgi-bin/carddisp.pl?gene=MYH6
CKB	Creatine Kinase B	Protein Coding	52	GC14M103519	13.96	https://www.genecards.org/cgi-bin/carddisp.pl?gene=CKB
IGF1	Insulin Like Growth Factor 1	Protein Coding	55	GC12M102395	13.89	https://www.genecards.org/cgi-bin/carddisp.pl?gene=IGF1
ITGA2B	Integrin Subunit Alpha 2b	Protein Coding	57	GC17M044373	13.81	https://www.genecards.org/cgi-bin/carddisp.pl?gene=ITGA2B
NKX2-5	NK2 Homeobox 5	Protein Coding	50	GC05M173232	13.72	https://www.genecards.org/cgi-bin/carddisp.pl?gene=NKX2-5
PGF	Placental Growth Factor	Protein Coding	50	GC14M074941	13.64	https://www.genecards.org/cgi-bin/carddisp.pl?gene=PGF
S100B	S100 Calcium Binding Protein B	Protein Coding	52	GC21M046922	13.55	https://www.genecards.org/cgi-bin/carddisp.pl?gene=S100B
MEFV	MEFV Innate Immuity Regulator, Pyrin	Protein Coding	50	GC16M003243	13.52	https://www.genecards.org/cgi-bin/carddisp.pl?gene=MEFV
GATA4	GATA Binding Protein 4	Protein Coding	54	GC08P011676	13.5	https://www.genecards.org/cgi-bin/carddisp.pl?gene=GATA4
CYP2C19	Cytochrome P450 Family 2 Subfamily C Member 19	Protein Coding	54	GC10P094762	13.48	https://www.genecards.org/cgi-bin/carddisp.pl?gene=CYP2C19
F10	Coagulation Factor X	Protein Coding	55	GC13P113122	13.41	https://www.genecards.org/cgi-bin/carddisp.pl?gene=F10
PARP1	Poly(ADP-Ribose) Polymerase 1	Protein Coding	56	GC01M226360	13.37	https://www.genecards.org/cgi-bin/carddisp.pl?gene=PARP1
CD14	CD14 Molecule	Protein Coding	51	GC05M140594	13.31	https://www.genecards.org/cgi-bin/carddisp.pl?gene=CD14
TIMP1	TIMP Metallopeptidase Inhibitor 1	Protein Coding	51	GC0XP047583	13.25	https://www.genecards.org/cgi-bin/carddisp.pl?gene=TIMP1
BCL2	BCL2 Apoptosis Regulator	Protein Coding	59	GC18M063123	13.22	https://www.genecards.org/cgi-bin/carddisp.pl?gene=BCL2
PPBP	Pro-Platelet Basic Protein	Protein Coding	49	GC04M073986	13.22	https://www.genecards.org/cgi-bin/carddisp.pl?gene=PPBP
PECAM1	Platelet And Endothelial Cell Adhesion Molecule 1	Protein Coding	46	GC17M064319	13.17	https://www.genecards.org/cgi-bin/carddisp.pl?gene=PECAM1
CASP1	Caspase 1	Protein Coding	56	GC11M105025	13.15	https://www.genecards.org/cgi-bin/carddisp.pl?gene=CASP1
PHACTR1	Phosphatase And Actin Regulator 1	Protein Coding	43	GC06P012717	13.13	https://www.genecards.org/cgi-bin/carddisp.pl?gene=PHACTR1
TGFB1	Transforming Growth Factor Beta 1	Protein Coding	59	GC19M041301	13.01	https://www.genecards.org/cgi-bin/carddisp.pl?gene=TGFB1
XDH	Xanthine Dehydrogenase	Protein Coding	54	GC02M031294	13	https://www.genecards.org/cgi-bin/carddisp.pl?gene=XDH
PTPN22	Protein Tyrosine Phosphatase Non-Receptor Type 22	Protein Coding	53	GC01M113813	12.98	https://www.genecards.org/cgi-bin/carddisp.pl?gene=PTPN22
RETN	Resistin	Protein Coding	49	GC19P007669	12.97	https://www.genecards.org/cgi-bin/carddisp.pl?gene=RETN
PTX3	Pentraxin 3	Protein Coding	48	GC03P157436	12.93	https://www.genecards.org/cgi-bin/carddisp.pl?gene=PTX3
CXCR4	C-X-C Motif Chemokine Receptor 4	Protein Coding	59	GC02M136114	12.91	https://www.genecards.org/cgi-bin/carddisp.pl?gene=CXCR4
LMNA	Lamin A/C	Protein Coding	53	GC01P156082	12.9	https://www.genecards.org/cgi-bin/carddisp.pl?gene=LMNA
ALOX5AP	Arachidonate 5-Lipoxygenase Activating Protein	Protein Coding	50	GC13P030713	12.9	https://www.genecards.org/cgi-bin/carddisp.pl?gene=ALOX5AP
FGF2	Fibroblast Growth Factor 2	Protein Coding	54	GC04P122826	12.83	https://www.genecards.org/cgi-bin/carddisp.pl?gene=FGF2
PTGS1	Prostaglandin-Endoperoxide Synthase 1	Protein Coding	53	GC09P122370	12.81	https://www.genecards.org/cgi-bin/carddisp.pl?gene=PTGS1
CTLA4	Cytotoxic T-Lymphocyte Associated Protein 4	Protein Coding	53	GC02P203867	12.8	https://www.genecards.org/cgi-bin/carddisp.pl?gene=CTLA4
SH2B3	SH2B Adaptor Protein 3	Protein Coding	53	GC12P111405	12.77	https://www.genecards.org/cgi-bin/carddisp.pl?gene=SH2B3
ALDH2	Aldehyde Dehydrogenase 2 Family Member	Protein Coding	56	GC12P111766	12.76	https://www.genecards.org/cgi-bin/carddisp.pl?gene=ALDH2
ANXA5	Annexin A5	Protein Coding	52	GC04M121667	12.69	https://www.genecards.org/cgi-bin/carddisp.pl?gene=ANXA5
CDH5	Cadherin 5	Protein Coding	55	GC16P066366	12.65	https://www.genecards.org/cgi-bin/carddisp.pl?gene=CDH5
APOH	Apolipoprotein H	Protein Coding	50	GC17M066212	12.62	https://www.genecards.org/cgi-bin/carddisp.pl?gene=APOH
COG2	Component Of Oligomeric Golgi Complex 2	Protein Coding	46	GC01P230642	12.53	https://www.genecards.org/cgi-bin/carddisp.pl?gene=COG2
FN1	Fibronectin 1	Protein Coding	56	GC02M215360	12.48	https://www.genecards.org/cgi-bin/carddisp.pl?gene=FN1
ITGA2	Integrin Subunit Alpha 2	Protein Coding	52	GC05P052989	12.45	https://www.genecards.org/cgi-bin/carddisp.pl?gene=ITGA2
PDE5A	Phosphodiesterase 5A	Protein Coding	52	GC04M119494	12.39	https://www.genecards.org/cgi-bin/carddisp.pl?gene=PDE5A
P2RY12	Purinergic Receptor P2Y12	Protein Coding	54	GC03M151336	12.36	https://www.genecards.org/cgi-bin/carddisp.pl?gene=P2RY12
CD34	CD34 Molecule	Protein Coding	50	GC01M207880	12.35	https://www.genecards.org/cgi-bin/carddisp.pl?gene=CD34
TPM1	Tropomyosin 1	Protein Coding	56	GC15P071612	12.32	https://www.genecards.org/cgi-bin/carddisp.pl?gene=TPM1
PAPPA	Pappalysin 1	Protein Coding	47	GC09P116162	12.29	https://www.genecards.org/cgi-bin/carddisp.pl?gene=PAPPA
GHRL	Ghrelin And Obestatin Prepropeptide	Protein Coding	48	GC03M010285	12.28	https://www.genecards.org/cgi-bin/carddisp.pl?gene=GHRL
SERPINF2	Serpin Family F Member 2	Protein Coding	50	GC17P001742	12.22	https://www.genecards.org/cgi-bin/carddisp.pl?gene=SERPINF2
APOC3	Apolipoprotein C3	Protein Coding	49	GC11P116829	12.2	https://www.genecards.org/cgi-bin/carddisp.pl?gene=APOC3
IL12B	Interleukin 12B	Protein Coding	50	GC05M159314	12.16	https://www.genecards.org/cgi-bin/carddisp.pl?gene=IL12B
PLA2G7	Phospholipase A2 Group VII	Protein Coding	56	GC06M046704	12.15	https://www.genecards.org/cgi-bin/carddisp.pl?gene=PLA2G7
AGTR2	Angiotensin II Receptor Type 2	Protein Coding	50	GC0XP116170	11.99	https://www.genecards.org/cgi-bin/carddisp.pl?gene=AGTR2
APOA5	Apolipoprotein A5	Protein Coding	50	GC11M116789	11.98	https://www.genecards.org/cgi-bin/carddisp.pl?gene=APOA5
NR3C2	Nuclear Receptor Subfamily 3 Group C Member 2	Protein Coding	54	GC04M148078	11.91	https://www.genecards.org/cgi-bin/carddisp.pl?gene=NR3C2
CCL5	C-C Motif Chemokine Ligand 5	Protein Coding	50	GC17M035871	11.9	https://www.genecards.org/cgi-bin/carddisp.pl?gene=CCL5
BRAF	B-Raf Proto-Oncogene, Serine/Threonine Kinase	Protein Coding	61	GC07M140719	11.89	https://www.genecards.org/cgi-bin/carddisp.pl?gene=BRAF
CDKN2B-AS1	CDKN2B Antisense RNA 1	RNA Gene	21	GC09P021994	11.83	https://www.genecards.org/cgi-bin/carddisp.pl?gene=CDKN2B-AS1
ELANE	Elastase, Neutrophil Expressed	Protein Coding	54	GC19P000854	11.83	https://www.genecards.org/cgi-bin/carddisp.pl?gene=ELANE
SORT1	Sortilin 1	Protein Coding	50	GC01M109310	11.82	https://www.genecards.org/cgi-bin/carddisp.pl?gene=SORT1
TEK	TEK Receptor Tyrosine Kinase	Protein Coding	57	GC09P027109	11.79	https://www.genecards.org/cgi-bin/carddisp.pl?gene=TEK
HLA-DPB1	Major Histocompatibility Complex, Class II, DP Beta 1	Protein Coding	49	GC06P033043	11.72	https://www.genecards.org/cgi-bin/carddisp.pl?gene=HLA-DPB1
F2R	Coagulation Factor II Thrombin Receptor	Protein Coding	53	GC05P076716	11.71	https://www.genecards.org/cgi-bin/carddisp.pl?gene=F2R
TNFRSF1A	TNF Receptor Superfamily Member 1A	Protein Coding	56	GC12M006308	11.68	https://www.genecards.org/cgi-bin/carddisp.pl?gene=TNFRSF1A
GNB3	G Protein Subunit Beta 3	Protein Coding	54	GC12P006839	11.65	https://www.genecards.org/cgi-bin/carddisp.pl?gene=GNB3
HLA-A	Major Histocompatibility Complex, Class I, A	Protein Coding	53	GC06P032430	11.62	https://www.genecards.org/cgi-bin/carddisp.pl?gene=HLA-A
SERPINA3	Serpin Family A Member 3	Protein Coding	50	GC14P094612	11.53	https://www.genecards.org/cgi-bin/carddisp.pl?gene=SERPINA3
UTS2	Urotensin 2	Protein Coding	46	GC01M007904	11.51	https://www.genecards.org/cgi-bin/carddisp.pl?gene=UTS2
PROCR	Protein C Receptor	Protein Coding	48	GC20P035171	11.49	https://www.genecards.org/cgi-bin/carddisp.pl?gene=PROCR
CTF1	Cardiotrophin 1	Protein Coding	45	GC16P030910	11.48	https://www.genecards.org/cgi-bin/carddisp.pl?gene=CTF1
NPPC	Natriuretic Peptide C	Protein Coding	47	GC02M231921	11.43	https://www.genecards.org/cgi-bin/carddisp.pl?gene=NPPC
GJA4	Gap Junction Protein Alpha 4	Protein Coding	50	GC01P034792	11.38	https://www.genecards.org/cgi-bin/carddisp.pl?gene=GJA4
GP6	Glycoprotein VI Platelet	Protein Coding	51	GC19M055013	11.23	https://www.genecards.org/cgi-bin/carddisp.pl?gene=GP6
CYP2C9	Cytochrome P450 Family 2 Subfamily C Member 9	Protein Coding	56	GC10P094938	11.21	https://www.genecards.org/cgi-bin/carddisp.pl?gene=CYP2C9
THBS4	Thrombospondin 4	Protein Coding	50	GC05P079991	11.21	https://www.genecards.org/cgi-bin/carddisp.pl?gene=THBS4
SOD2	Superoxide Dismutase 2	Protein Coding	57	GC06M159669	11.17	https://www.genecards.org/cgi-bin/carddisp.pl?gene=SOD2
TNNT1	Troponin T1, Slow Skeletal Type	Protein Coding	50	GC19M055132	11	https://www.genecards.org/cgi-bin/carddisp.pl?gene=TNNT1
PALLD	Palladin, Cytoskeletal Associated Protein	Protein Coding	49	GC04P168497	10.96	https://www.genecards.org/cgi-bin/carddisp.pl?gene=PALLD
TTN	Titin	Protein Coding	54	GC02M178525	10.91	https://www.genecards.org/cgi-bin/carddisp.pl?gene=TTN
STAT3	Signal Transducer And Activator Of Transcription 3	Protein Coding	59	GC17M042313	10.83	https://www.genecards.org/cgi-bin/carddisp.pl?gene=STAT3
MT-CO1	Mitochondrially Encoded Cytochrome C Oxidase I	Protein Coding	37	GCMTP005906	10.8	https://www.genecards.org/cgi-bin/carddisp.pl?gene=MT-CO1
ACE2	Angiotensin I Converting Enzyme 2	Protein Coding	55	GC0XM015494	10.79	https://www.genecards.org/cgi-bin/carddisp.pl?gene=ACE2
LIMK1	LIM Domain Kinase 1	Protein Coding	56	GC07P074082	10.78	https://www.genecards.org/cgi-bin/carddisp.pl?gene=LIMK1
IL12A	Interleukin 12A	Protein Coding	51	GC03P159988	10.74	https://www.genecards.org/cgi-bin/carddisp.pl?gene=IL12A
GTF2IRD1	GTF2I Repeat Domain Containing 1	Protein Coding	48	GC07P074455	10.72	https://www.genecards.org/cgi-bin/carddisp.pl?gene=GTF2IRD1
CLIP2	CAP-Gly Domain Containing Linker Protein 2	Protein Coding	43	GC07P074289	10.72	https://www.genecards.org/cgi-bin/carddisp.pl?gene=CLIP2
CSRP3	Cysteine And Glycine Rich Protein 3	Protein Coding	48	GC11M019160	10.72	https://www.genecards.org/cgi-bin/carddisp.pl?gene=CSRP3
RFC2	Replication Factor C Subunit 2	Protein Coding	50	GC07M074231	10.67	https://www.genecards.org/cgi-bin/carddisp.pl?gene=RFC2
GTF2I	General Transcription Factor IIi	Protein Coding	48	GC07P074658	10.67	https://www.genecards.org/cgi-bin/carddisp.pl?gene=GTF2I
BAZ1B	Bromodomain Adjacent To Zinc Finger Domain 1B	Protein Coding	47	GC07M073440	10.67	https://www.genecards.org/cgi-bin/carddisp.pl?gene=BAZ1B
TBL2	Transducin Beta Like 2	Protein Coding	45	GC07M073568	10.67	https://www.genecards.org/cgi-bin/carddisp.pl?gene=TBL2
C4A	Complement C4A (Rodgers Blood Group)	Protein Coding	48	GC06P032524	10.66	https://www.genecards.org/cgi-bin/carddisp.pl?gene=C4A
MYDGF	Myeloid Derived Growth Factor	Protein Coding	37	GC19M004641	10.66	https://www.genecards.org/cgi-bin/carddisp.pl?gene=MYDGF
F8	Coagulation Factor VIII	Protein Coding	52	GC0XM154835	10.52	https://www.genecards.org/cgi-bin/carddisp.pl?gene=F8
MYL3	Myosin Light Chain 3	Protein Coding	51	GC03M046899	10.47	https://www.genecards.org/cgi-bin/carddisp.pl?gene=MYL3
CIITA	Class II Major Histocompatibility Complex Transactivator	Protein Coding	51	GC16P010879	10.46	https://www.genecards.org/cgi-bin/carddisp.pl?gene=CIITA
HP	Haptoglobin	Protein Coding	50	GC16P072089	10.39	https://www.genecards.org/cgi-bin/carddisp.pl?gene=HP
CA3	Carbonic Anhydrase 3	Protein Coding	48	GC08P085373	10.39	https://www.genecards.org/cgi-bin/carddisp.pl?gene=CA3
SCN5A	Sodium Voltage-Gated Channel Alpha Subunit 5	Protein Coding	57	GC03M038549	10.38	https://www.genecards.org/cgi-bin/carddisp.pl?gene=SCN5A
PRKAA2	Protein Kinase AMP-Activated Catalytic Subunit Alpha 2	Protein Coding	56	GC01P056645	10.37	https://www.genecards.org/cgi-bin/carddisp.pl?gene=PRKAA2
IL18	Interleukin 18	Protein Coding	50	GC11M112143	10.34	https://www.genecards.org/cgi-bin/carddisp.pl?gene=IL18
MLX	MAX Dimerization Protein MLX	Protein Coding	50	GC17P042567	10.33	https://www.genecards.org/cgi-bin/carddisp.pl?gene=MLX
ADA2	Adenosine Deaminase 2	Protein Coding	39	GC22M017179	10.18	https://www.genecards.org/cgi-bin/carddisp.pl?gene=ADA2
ADD1	Adducin 1	Protein Coding	50	GC04P002859	10.1	https://www.genecards.org/cgi-bin/carddisp.pl?gene=ADD1
PDGFRA	Platelet Derived Growth Factor Receptor Alpha	Protein Coding	62	GC04P054229	10.08	https://www.genecards.org/cgi-bin/carddisp.pl?gene=PDGFRA
MYL4	Myosin Light Chain 4	Protein Coding	51	GC17P047189	9.98	https://www.genecards.org/cgi-bin/carddisp.pl?gene=MYL4
MIR133B	MicroRNA 133b	RNA Gene	22	GC06P052148	9.94	https://www.genecards.org/cgi-bin/carddisp.pl?gene=MIR133B
F11	Coagulation Factor XI	Protein Coding	51	GC04P186265	9.93	https://www.genecards.org/cgi-bin/carddisp.pl?gene=F11
HMGB1	High Mobility Group Box 1	Protein Coding	50	GC13M030456	9.92	https://www.genecards.org/cgi-bin/carddisp.pl?gene=HMGB1
IL23R	Interleukin 23 Receptor	Protein Coding	51	GC01P067138	9.92	https://www.genecards.org/cgi-bin/carddisp.pl?gene=IL23R
MT-ND1	Mitochondrially Encoded NADH:Ubiquinone Oxidoreductase Core Subunit 1	Protein Coding	36	GCMTP003309	9.9	https://www.genecards.org/cgi-bin/carddisp.pl?gene=MT-ND1
HMOX1	Heme Oxygenase 1	Protein Coding	59	GC22P035380	9.9	https://www.genecards.org/cgi-bin/carddisp.pl?gene=HMOX1
ADRA2B	Adrenoceptor Alpha 2B	Protein Coding	53	GC02M096112	9.88	https://www.genecards.org/cgi-bin/carddisp.pl?gene=ADRA2B
ABRAXAS2	Abraxas 2, BRISC Complex Subunit	Protein Coding	34	GC10P124802	9.88	https://www.genecards.org/cgi-bin/carddisp.pl?gene=ABRAXAS2
ITGAL	Integrin Subunit Alpha L	Protein Coding	52	GC16P030483	9.86	https://www.genecards.org/cgi-bin/carddisp.pl?gene=ITGAL
SCARB1	Scavenger Receptor Class B Member 1	Protein Coding	51	GC12M124776	9.84	https://www.genecards.org/cgi-bin/carddisp.pl?gene=SCARB1
MIR208A	MicroRNA 208a	RNA Gene	20	GC14M023388	9.79	https://www.genecards.org/cgi-bin/carddisp.pl?gene=MIR208A
TNFRSF11B	TNF Receptor Superfamily Member 11b	Protein Coding	54	GC08M118923	9.79	https://www.genecards.org/cgi-bin/carddisp.pl?gene=TNFRSF11B
BCL2L1	BCL2 Like 1	Protein Coding	54	GC20M031664	9.78	https://www.genecards.org/cgi-bin/carddisp.pl?gene=BCL2L1
HSPA4	Heat Shock Protein Family A (Hsp70) Member 4	Protein Coding	48	GC05P133051	9.68	https://www.genecards.org/cgi-bin/carddisp.pl?gene=HSPA4
STAT4	Signal Transducer And Activator Of Transcription 4	Protein Coding	52	GC02M191029	9.62	https://www.genecards.org/cgi-bin/carddisp.pl?gene=STAT4
ADORA1	Adenosine A1 Receptor	Protein Coding	53	GC01P203059	9.61	https://www.genecards.org/cgi-bin/carddisp.pl?gene=ADORA1
PCSK2	Proprotein Convertase Subtilisin/Kexin Type 2	Protein Coding	48	GC20P017226	9.61	https://www.genecards.org/cgi-bin/carddisp.pl?gene=PCSK2
CP	Ceruloplasmin	Protein Coding	54	GC03M149162	9.58	https://www.genecards.org/cgi-bin/carddisp.pl?gene=CP
CCR1	C-C Motif Chemokine Receptor 1	Protein Coding	52	GC03M046218	9.56	https://www.genecards.org/cgi-bin/carddisp.pl?gene=CCR1
ERAP1	Endoplasmic Reticulum Aminopeptidase 1	Protein Coding	50	GC05M096760	9.5	https://www.genecards.org/cgi-bin/carddisp.pl?gene=ERAP1
UBAC2	UBA Domain Containing 2	Protein Coding	43	GC13P099200	9.5	https://www.genecards.org/cgi-bin/carddisp.pl?gene=UBAC2
KLRC4	Killer Cell Lectin Like Receptor C4	Protein Coding	42	GC12M012633	9.5	https://www.genecards.org/cgi-bin/carddisp.pl?gene=KLRC4
IL12A-AS1	IL12A Antisense RNA 1	RNA Gene	16	GC03M159913	9.5	https://www.genecards.org/cgi-bin/carddisp.pl?gene=IL12A-AS1
KCNJ11	Potassium Voltage-Gated Channel Subfamily J Member 11	Protein Coding	54	GC11M017364	9.41	https://www.genecards.org/cgi-bin/carddisp.pl?gene=KCNJ11
RYR2	Ryanodine Receptor 2	Protein Coding	53	GC01P237042	9.41	https://www.genecards.org/cgi-bin/carddisp.pl?gene=RYR2
POSTN	Periostin	Protein Coding	50	GC13M037562	9.4	https://www.genecards.org/cgi-bin/carddisp.pl?gene=POSTN
EMC10	ER Membrane Protein Complex Subunit 10	Protein Coding	38	GC19P050476	9.35	https://www.genecards.org/cgi-bin/carddisp.pl?gene=EMC10
HSPD1	Heat Shock Protein Family D (Hsp60) Member 1	Protein Coding	54	GC02M197486	9.23	https://www.genecards.org/cgi-bin/carddisp.pl?gene=HSPD1
APOA2	Apolipoprotein A2	Protein Coding	50	GC01M161192	9.11	https://www.genecards.org/cgi-bin/carddisp.pl?gene=APOA2
ADA	Adenosine Deaminase	Protein Coding	57	GC20M044620	9.06	https://www.genecards.org/cgi-bin/carddisp.pl?gene=ADA
PCSK9	Proprotein Convertase Subtilisin/Kexin Type 9	Protein Coding	57	GC01P055039	9	https://www.genecards.org/cgi-bin/carddisp.pl?gene=PCSK9
NOD2	Nucleotide Binding Oligomerization Domain Containing 2	Protein Coding	54	GC16P050693	8.98	https://www.genecards.org/cgi-bin/carddisp.pl?gene=NOD2
DSP	Desmoplakin	Protein Coding	56	GC06P007541	8.91	https://www.genecards.org/cgi-bin/carddisp.pl?gene=DSP
PYGB	Glycogen Phosphorylase B	Protein Coding	50	GC20P025248	8.86	https://www.genecards.org/cgi-bin/carddisp.pl?gene=PYGB
TGFB3	Transforming Growth Factor Beta 3	Protein Coding	53	GC14M075958	8.84	https://www.genecards.org/cgi-bin/carddisp.pl?gene=TGFB3
CD36	CD36 Molecule	Protein Coding	54	GC07P080369	8.76	https://www.genecards.org/cgi-bin/carddisp.pl?gene=CD36
CASP9	Caspase 9	Protein Coding	54	GC01M015565	8.69	https://www.genecards.org/cgi-bin/carddisp.pl?gene=CASP9
APP	Amyloid Beta Precursor Protein	Protein Coding	57	GC21M025880	8.63	https://www.genecards.org/cgi-bin/carddisp.pl?gene=APP
SERPINA1	Serpin Family A Member 1	Protein Coding	56	GC14M094376	8.59	https://www.genecards.org/cgi-bin/carddisp.pl?gene=SERPINA1
NOTCH3	Notch Receptor 3	Protein Coding	56	GC19M015131	8.58	https://www.genecards.org/cgi-bin/carddisp.pl?gene=NOTCH3
MYBPC3	Myosin Binding Protein C, Cardiac	Protein Coding	52	GC11M056038	8.57	https://www.genecards.org/cgi-bin/carddisp.pl?gene=MYBPC3
BRINP3	BMP/Retinoic Acid Inducible Neural Specific 3	Protein Coding	33	GC01M190067	8.55	https://www.genecards.org/cgi-bin/carddisp.pl?gene=BRINP3
LEP	Leptin	Protein Coding	54	GC07P128241	8.53	https://www.genecards.org/cgi-bin/carddisp.pl?gene=LEP
HYOU1	Hypoxia Up-Regulated 1	Protein Coding	48	GC11M119045	8.51	https://www.genecards.org/cgi-bin/carddisp.pl?gene=HYOU1
BMP6	Bone Morphogenetic Protein 6	Protein Coding	50	GC06P007726	8.42	https://www.genecards.org/cgi-bin/carddisp.pl?gene=BMP6
KDR	Kinase Insert Domain Receptor	Protein Coding	60	GC04M055078	8.4	https://www.genecards.org/cgi-bin/carddisp.pl?gene=KDR
CYCS	Cytochrome C, Somatic	Protein Coding	55	GC07M025158	8.33	https://www.genecards.org/cgi-bin/carddisp.pl?gene=CYCS
SLC17A5	Solute Carrier Family 17 Member 5	Protein Coding	50	GC06M073593	8.32	https://www.genecards.org/cgi-bin/carddisp.pl?gene=SLC17A5
MBL2	Mannose Binding Lectin 2	Protein Coding	53	GC10M052760	8.21	https://www.genecards.org/cgi-bin/carddisp.pl?gene=MBL2
FGF23	Fibroblast Growth Factor 23	Protein Coding	51	GC12M004347	8.21	https://www.genecards.org/cgi-bin/carddisp.pl?gene=FGF23
JUP	Junction Plakoglobin	Protein Coding	53	GC17M041754	8.2	https://www.genecards.org/cgi-bin/carddisp.pl?gene=JUP
HSPA8	Heat Shock Protein Family A (Hsp70) Member 8	Protein Coding	54	GC11M123057	8.19	https://www.genecards.org/cgi-bin/carddisp.pl?gene=HSPA8
KITLG	KIT Ligand	Protein Coding	51	GC12M088492	8.15	https://www.genecards.org/cgi-bin/carddisp.pl?gene=KITLG
NT5E	5'-Nucleotidase Ecto	Protein Coding	57	GC06P085449	8.15	https://www.genecards.org/cgi-bin/carddisp.pl?gene=NT5E
CAV1	Caveolin 1	Protein Coding	54	GC07P116524	8.02	https://www.genecards.org/cgi-bin/carddisp.pl?gene=CAV1
PSTPIP1	Proline-Serine-Threonine Phosphatase Interacting Protein 1	Protein Coding	51	GC15P076993	7.98	https://www.genecards.org/cgi-bin/carddisp.pl?gene=PSTPIP1
ENG	Endoglin	Protein Coding	53	GC09M127815	7.98	https://www.genecards.org/cgi-bin/carddisp.pl?gene=ENG
EGR1	Early Growth Response 1	Protein Coding	50	GC05P138465	7.96	https://www.genecards.org/cgi-bin/carddisp.pl?gene=EGR1
MLXIPL	MLX Interacting Protein Like	Protein Coding	48	GC07M073593	7.88	https://www.genecards.org/cgi-bin/carddisp.pl?gene=MLXIPL
HSPA1A	Heat Shock Protein Family A (Hsp70) Member 1A	Protein Coding	49	GC06P032520	7.85	https://www.genecards.org/cgi-bin/carddisp.pl?gene=HSPA1A
GFAP	Glial Fibrillary Acidic Protein	Protein Coding	54	GC17M044905	7.8	https://www.genecards.org/cgi-bin/carddisp.pl?gene=GFAP
DES	Desmin	Protein Coding	54	GC02P219418	7.79	https://www.genecards.org/cgi-bin/carddisp.pl?gene=DES
FLT1	Fms Related Tyrosine Kinase 1	Protein Coding	57	GC13M028300	7.79	https://www.genecards.org/cgi-bin/carddisp.pl?gene=FLT1
CYP24A1	Cytochrome P450 Family 24 Subfamily A Member 1	Protein Coding	53	GC20M054153	7.78	https://www.genecards.org/cgi-bin/carddisp.pl?gene=CYP24A1
IFNA1	Interferon Alpha 1	Protein Coding	45	GC09P021461	7.75	https://www.genecards.org/cgi-bin/carddisp.pl?gene=IFNA1
AHSP	Alpha Hemoglobin Stabilizing Protein	Protein Coding	42	GC16P031540	7.73	https://www.genecards.org/cgi-bin/carddisp.pl?gene=AHSP
HLA-DRB1	Major Histocompatibility Complex, Class II, DR Beta 1	Protein Coding	52	GC06M032578	7.67	https://www.genecards.org/cgi-bin/carddisp.pl?gene=HLA-DRB1
SLC9A1	Solute Carrier Family 9 Member A1	Protein Coding	57	GC01M027109	7.64	https://www.genecards.org/cgi-bin/carddisp.pl?gene=SLC9A1
SOCS3	Suppressor Of Cytokine Signaling 3	Protein Coding	50	GC17M078356	7.61	https://www.genecards.org/cgi-bin/carddisp.pl?gene=SOCS3
ADCY10	Adenylate Cyclase 10	Protein Coding	51	GC01M167778	7.58	https://www.genecards.org/cgi-bin/carddisp.pl?gene=ADCY10
NOS1	Nitric Oxide Synthase 1	Protein Coding	56	GC12M117169	7.43	https://www.genecards.org/cgi-bin/carddisp.pl?gene=NOS1
MT-LIPCAR	Mitochondrially Encoded Long Non-Coding Cardiac Associated RNA	RNA Gene	6	GC00U936426	7.41	https://www.genecards.org/cgi-bin/carddisp.pl?gene=MT-LIPCAR
IRS1	Insulin Receptor Substrate 1	Protein Coding	53	GC02M226731	7.37	https://www.genecards.org/cgi-bin/carddisp.pl?gene=IRS1
CHGA	Chromogranin A	Protein Coding	48	GC14P092923	7.36	https://www.genecards.org/cgi-bin/carddisp.pl?gene=CHGA
IL2	Interleukin 2	Protein Coding	52	GC04M122451	7.34	https://www.genecards.org/cgi-bin/carddisp.pl?gene=IL2
LIPC	Lipase C, Hepatic Type	Protein Coding	52	GC15P058410	7.3	https://www.genecards.org/cgi-bin/carddisp.pl?gene=LIPC
BAX	BCL2 Associated X, Apoptosis Regulator	Protein Coding	54	GC19P048954	7.3	https://www.genecards.org/cgi-bin/carddisp.pl?gene=BAX
IGFBP1	Insulin Like Growth Factor Binding Protein 1	Protein Coding	49	GC07P046383	7.28	https://www.genecards.org/cgi-bin/carddisp.pl?gene=IGFBP1
MIR150	MicroRNA 150	RNA Gene	22	GC19M049500	7.22	https://www.genecards.org/cgi-bin/carddisp.pl?gene=MIR150
KANTR	KDM5C Adjacent Transcript	RNA Gene	17	GC0XP053094	7.21	https://www.genecards.org/cgi-bin/carddisp.pl?gene=KANTR
IL3	Interleukin 3	Protein Coding	49	GC05P132060	7.17	https://www.genecards.org/cgi-bin/carddisp.pl?gene=IL3
PPARA	Peroxisome Proliferator Activated Receptor Alpha	Protein Coding	51	GC22P046150	7.15	https://www.genecards.org/cgi-bin/carddisp.pl?gene=PPARA
MYLK	Myosin Light Chain Kinase	Protein Coding	59	GC03M123610	7.06	https://www.genecards.org/cgi-bin/carddisp.pl?gene=MYLK
LOX	Lysyl Oxidase	Protein Coding	51	GC05M122063	7.04	https://www.genecards.org/cgi-bin/carddisp.pl?gene=LOX
GPT	Glutamic--Pyruvic Transaminase	Protein Coding	48	GC08P144502	7.01	https://www.genecards.org/cgi-bin/carddisp.pl?gene=GPT
GLA	Galactosidase Alpha	Protein Coding	55	GC0XM101397	6.98	https://www.genecards.org/cgi-bin/carddisp.pl?gene=GLA
MAPK14	Mitogen-Activated Protein Kinase 14	Protein Coding	59	GC06P043143	6.96	https://www.genecards.org/cgi-bin/carddisp.pl?gene=MAPK14
MAPK1	Mitogen-Activated Protein Kinase 1	Protein Coding	58	GC22M021754	6.96	https://www.genecards.org/cgi-bin/carddisp.pl?gene=MAPK1
CCR5	C-C Motif Chemokine Receptor 5 (Gene/Pseudogene)	Protein Coding	53	GC03P046389	6.93	https://www.genecards.org/cgi-bin/carddisp.pl?gene=CCR5
COL4A1	Collagen Type IV Alpha 1 Chain	Protein Coding	54	GC13M110148	6.91	https://www.genecards.org/cgi-bin/carddisp.pl?gene=COL4A1
AKR1B1	Aldo-Keto Reductase Family 1 Member B	Protein Coding	54	GC07M134442	6.9	https://www.genecards.org/cgi-bin/carddisp.pl?gene=AKR1B1
CCL3	C-C Motif Chemokine Ligand 3	Protein Coding	45	GC17M036088	6.88	https://www.genecards.org/cgi-bin/carddisp.pl?gene=CCL3
PRKCE	Protein Kinase C Epsilon	Protein Coding	57	GC02P045617	6.85	https://www.genecards.org/cgi-bin/carddisp.pl?gene=PRKCE
ALOX5	Arachidonate 5-Lipoxygenase	Protein Coding	54	GC10P045338	6.8	https://www.genecards.org/cgi-bin/carddisp.pl?gene=ALOX5
PIK3R2	Phosphoinositide-3-Kinase Regulatory Subunit 2	Protein Coding	56	GC19P018153	6.72	https://www.genecards.org/cgi-bin/carddisp.pl?gene=PIK3R2
APC	APC Regulator Of WNT Signaling Pathway	Protein Coding	55	GC05P112707	6.72	https://www.genecards.org/cgi-bin/carddisp.pl?gene=APC
WBS2	Williams-Beuren Syndrome Type 2	Genetic Locus	6	GC04U990054	6.72	https://www.genecards.org/cgi-bin/carddisp.pl?gene=WBS2
H19	H19 Imprinted Maternally Expressed Transcript	RNA Gene	29	GC11M001995	6.7	https://www.genecards.org/cgi-bin/carddisp.pl?gene=H19
ANGPT2	Angiopoietin 2	Protein Coding	50	GC08M006499	6.67	https://www.genecards.org/cgi-bin/carddisp.pl?gene=ANGPT2
THBS1	Thrombospondin 1	Protein Coding	51	GC15P039581	6.65	https://www.genecards.org/cgi-bin/carddisp.pl?gene=THBS1
PRKAG2	Protein Kinase AMP-Activated Non-Catalytic Subunit Gamma 2	Protein Coding	56	GC07M151556	6.63	https://www.genecards.org/cgi-bin/carddisp.pl?gene=PRKAG2
MIR214	MicroRNA 214	RNA Gene	20	GC01M172218	6.58	https://www.genecards.org/cgi-bin/carddisp.pl?gene=MIR214
FOS	Fos Proto-Oncogene, AP-1 Transcription Factor Subunit	Protein Coding	57	GC14P075278	6.58	https://www.genecards.org/cgi-bin/carddisp.pl?gene=FOS
PRL	Prolactin	Protein Coding	49	GC06M022230	6.55	https://www.genecards.org/cgi-bin/carddisp.pl?gene=PRL
STAT5A	Signal Transducer And Activator Of Transcription 5A	Protein Coding	52	GC17P042287	6.54	https://www.genecards.org/cgi-bin/carddisp.pl?gene=STAT5A
PRTN3	Proteinase 3	Protein Coding	51	GC19P000840	6.54	https://www.genecards.org/cgi-bin/carddisp.pl?gene=PRTN3
TNFRSF1B	TNF Receptor Superfamily Member 1B	Protein Coding	54	GC01P012167	6.52	https://www.genecards.org/cgi-bin/carddisp.pl?gene=TNFRSF1B
MMP1	Matrix Metallopeptidase 1	Protein Coding	58	GC11M102810	6.52	https://www.genecards.org/cgi-bin/carddisp.pl?gene=MMP1
FCGR2A	Fc Fragment Of IgG Receptor IIa	Protein Coding	52	GC01P161505	6.47	https://www.genecards.org/cgi-bin/carddisp.pl?gene=FCGR2A
SST	Somatostatin	Protein Coding	48	GC03M187668	6.47	https://www.genecards.org/cgi-bin/carddisp.pl?gene=SST
ABCG8	ATP Binding Cassette Subfamily G Member 8	Protein Coding	48	GC02P043802	6.43	https://www.genecards.org/cgi-bin/carddisp.pl?gene=ABCG8
GH1	Growth Hormone 1	Protein Coding	51	GC17M063917	6.42	https://www.genecards.org/cgi-bin/carddisp.pl?gene=GH1
NOL3	Nucleolar Protein 3	Protein Coding	48	GC16P067207	6.41	https://www.genecards.org/cgi-bin/carddisp.pl?gene=NOL3
TGFB2	Transforming Growth Factor Beta 2	Protein Coding	55	GC01P218345	6.39	https://www.genecards.org/cgi-bin/carddisp.pl?gene=TGFB2
FABP12	Fatty Acid Binding Protein 12	Protein Coding	34	GC08M081524	6.38	https://www.genecards.org/cgi-bin/carddisp.pl?gene=FABP12
MAPT	Microtubule Associated Protein Tau	Protein Coding	57	GC17P045894	6.38	https://www.genecards.org/cgi-bin/carddisp.pl?gene=MAPT
ADORA3	Adenosine A3 Receptor	Protein Coding	51	GC01M111499	6.37	https://www.genecards.org/cgi-bin/carddisp.pl?gene=ADORA3
EPAS1	Endothelial PAS Domain Protein 1	Protein Coding	54	GC02P046293	6.35	https://www.genecards.org/cgi-bin/carddisp.pl?gene=EPAS1
MAPK8	Mitogen-Activated Protein Kinase 8	Protein Coding	56	GC10P048306	6.33	https://www.genecards.org/cgi-bin/carddisp.pl?gene=MAPK8
IL17A	Interleukin 17A	Protein Coding	49	GC06P052186	6.32	https://www.genecards.org/cgi-bin/carddisp.pl?gene=IL17A
HFE	Homeostatic Iron Regulator	Protein Coding	50	GC06P026087	6.26	https://www.genecards.org/cgi-bin/carddisp.pl?gene=HFE
CD40	CD40 Molecule	Protein Coding	54	GC20P046118	6.21	https://www.genecards.org/cgi-bin/carddisp.pl?gene=CD40
MTOR	Mechanistic Target Of Rapamycin Kinase	Protein Coding	61	GC01M011166	6.21	https://www.genecards.org/cgi-bin/carddisp.pl?gene=MTOR
JUN	Jun Proto-Oncogene, AP-1 Transcription Factor Subunit	Protein Coding	56	GC01M058780	6.21	https://www.genecards.org/cgi-bin/carddisp.pl?gene=JUN
TLR2	Toll Like Receptor 2	Protein Coding	56	GC04P153684	6.17	https://www.genecards.org/cgi-bin/carddisp.pl?gene=TLR2
IGFBP3	Insulin Like Growth Factor Binding Protein 3	Protein Coding	51	GC07M045912	6.13	https://www.genecards.org/cgi-bin/carddisp.pl?gene=IGFBP3
JAK1	Janus Kinase 1	Protein Coding	56	GC01M064833	6.12	https://www.genecards.org/cgi-bin/carddisp.pl?gene=JAK1
SETD2	SET Domain Containing 2, Histone Lysine Methyltransferase	Protein Coding	53	GC03M047033	6.1	https://www.genecards.org/cgi-bin/carddisp.pl?gene=SETD2
TXN	Thioredoxin	Protein Coding	52	GC09M110243	6.08	https://www.genecards.org/cgi-bin/carddisp.pl?gene=TXN
KIT	KIT Proto-Oncogene, Receptor Tyrosine Kinase	Protein Coding	59	GC04P054657	6.05	https://www.genecards.org/cgi-bin/carddisp.pl?gene=KIT
APLN	Apelin	Protein Coding	43	GC0XM129645	6.02	https://www.genecards.org/cgi-bin/carddisp.pl?gene=APLN
SLC8A1	Solute Carrier Family 8 Member A1	Protein Coding	50	GC02M040078	5.98	https://www.genecards.org/cgi-bin/carddisp.pl?gene=SLC8A1
ITGB2	Integrin Subunit Beta 2	Protein Coding	57	GC21M044885	5.98	https://www.genecards.org/cgi-bin/carddisp.pl?gene=ITGB2
NFE2L2	Nuclear Factor, Erythroid 2 Like 2	Protein Coding	54	GC02M177227	5.98	https://www.genecards.org/cgi-bin/carddisp.pl?gene=NFE2L2
MT-CO3	Mitochondrially Encoded Cytochrome C Oxidase III	Protein Coding	33	GCMTP009209	5.95	https://www.genecards.org/cgi-bin/carddisp.pl?gene=MT-CO3
CALCA	Calcitonin Related Polypeptide Alpha	Protein Coding	49	GC11M014945	5.94	https://www.genecards.org/cgi-bin/carddisp.pl?gene=CALCA
MICA	MHC Class I Polypeptide-Related Sequence A	Protein Coding	45	GC06P031399	5.92	https://www.genecards.org/cgi-bin/carddisp.pl?gene=MICA
NGF	Nerve Growth Factor	Protein Coding	57	GC01M115285	5.9	https://www.genecards.org/cgi-bin/carddisp.pl?gene=NGF
LCN2	Lipocalin 2	Protein Coding	50	GC09P128149	5.9	https://www.genecards.org/cgi-bin/carddisp.pl?gene=LCN2
CTSL	Cathepsin L	Protein Coding	52	GC09P087725	5.85	https://www.genecards.org/cgi-bin/carddisp.pl?gene=CTSL
ABCG5	ATP Binding Cassette Subfamily G Member 5	Protein Coding	51	GC02M043776	5.78	https://www.genecards.org/cgi-bin/carddisp.pl?gene=ABCG5
AIF1	Allograft Inflammatory Factor 1	Protein Coding	45	GC06P032498	5.78	https://www.genecards.org/cgi-bin/carddisp.pl?gene=AIF1
HSPB1	Heat Shock Protein Family B (Small) Member 1	Protein Coding	57	GC07P076302	5.76	https://www.genecards.org/cgi-bin/carddisp.pl?gene=HSPB1
PIGA	Phosphatidylinositol Glycan Anchor Biosynthesis Class A	Protein Coding	51	GC0XM015319	5.76	https://www.genecards.org/cgi-bin/carddisp.pl?gene=PIGA
SMAD3	SMAD Family Member 3	Protein Coding	55	GC15P067063	5.76	https://www.genecards.org/cgi-bin/carddisp.pl?gene=SMAD3
PRKG1	Protein Kinase CGMP-Dependent 1	Protein Coding	56	GC10P050991	5.7	https://www.genecards.org/cgi-bin/carddisp.pl?gene=PRKG1
PDGFRB	Platelet Derived Growth Factor Receptor Beta	Protein Coding	62	GC05M150113	5.69	https://www.genecards.org/cgi-bin/carddisp.pl?gene=PDGFRB
SLC9A3R2	SLC9A3 Regulator 2	Protein Coding	45	GC16P002320	5.68	https://www.genecards.org/cgi-bin/carddisp.pl?gene=SLC9A3R2
ABL1	ABL Proto-Oncogene 1, Non-Receptor Tyrosine Kinase	Protein Coding	59	GC09P130713	5.68	https://www.genecards.org/cgi-bin/carddisp.pl?gene=ABL1
LGALS3	Galectin 3	Protein Coding	51	GC14P055124	5.67	https://www.genecards.org/cgi-bin/carddisp.pl?gene=LGALS3
CSF3	Colony Stimulating Factor 3	Protein Coding	46	GC17P040015	5.67	https://www.genecards.org/cgi-bin/carddisp.pl?gene=CSF3
CD79A	CD79a Molecule	Protein Coding	53	GC19P041877	5.61	https://www.genecards.org/cgi-bin/carddisp.pl?gene=CD79A
TYMP	Thymidine Phosphorylase	Protein Coding	53	GC22M050525	5.61	https://www.genecards.org/cgi-bin/carddisp.pl?gene=TYMP
PIK3CA	Phosphatidylinositol-4,5-Bisphosphate 3-Kinase Catalytic Subunit Alpha	Protein Coding	59	GC03P179148	5.58	https://www.genecards.org/cgi-bin/carddisp.pl?gene=PIK3CA
SOD3	Superoxide Dismutase 3	Protein Coding	45	GC04P024798	5.58	https://www.genecards.org/cgi-bin/carddisp.pl?gene=SOD3
BDNF	Brain Derived Neurotrophic Factor	Protein Coding	53	GC11M027654	5.57	https://www.genecards.org/cgi-bin/carddisp.pl?gene=BDNF
LDLRAP1	Low Density Lipoprotein Receptor Adaptor Protein 1	Protein Coding	48	GC01P025574	5.56	https://www.genecards.org/cgi-bin/carddisp.pl?gene=LDLRAP1
COX5A	Cytochrome C Oxidase Subunit 5A	Protein Coding	50	GC15M074919	5.55	https://www.genecards.org/cgi-bin/carddisp.pl?gene=COX5A
ZMPSTE24	Zinc Metallopeptidase STE24	Protein Coding	49	GC01P040258	5.54	https://www.genecards.org/cgi-bin/carddisp.pl?gene=ZMPSTE24
CCR6	C-C Motif Chemokine Receptor 6	Protein Coding	51	GC06P167111	5.53	https://www.genecards.org/cgi-bin/carddisp.pl?gene=CCR6
PIK3CG	Phosphatidylinositol-4,5-Bisphosphate 3-Kinase Catalytic Subunit Gamma	Protein Coding	54	GC07P106865	5.53	https://www.genecards.org/cgi-bin/carddisp.pl?gene=PIK3CG
CEP19	Centrosomal Protein 19	Protein Coding	39	GC03M196706	5.52	https://www.genecards.org/cgi-bin/carddisp.pl?gene=CEP19
CHKA	Choline Kinase Alpha	Protein Coding	48	GC11M068052	5.51	https://www.genecards.org/cgi-bin/carddisp.pl?gene=CHKA
ARNT	Aryl Hydrocarbon Receptor Nuclear Translocator	Protein Coding	49	GC01M150782	5.49	https://www.genecards.org/cgi-bin/carddisp.pl?gene=ARNT
CD177	CD177 Molecule	Protein Coding	44	GC19P043353	5.39	https://www.genecards.org/cgi-bin/carddisp.pl?gene=CD177
IL2RA	Interleukin 2 Receptor Subunit Alpha	Protein Coding	57	GC10M006010	5.38	https://www.genecards.org/cgi-bin/carddisp.pl?gene=IL2RA
MT-CYB	Mitochondrially Encoded Cytochrome B	Protein Coding	35	GCMTP014749	5.34	https://www.genecards.org/cgi-bin/carddisp.pl?gene=MT-CYB
IKBKG	Inhibitor Of Nuclear Factor Kappa B Kinase Regulatory Subunit Gamma	Protein Coding	54	GC0XP154541	5.33	https://www.genecards.org/cgi-bin/carddisp.pl?gene=IKBKG
IFNA2	Interferon Alpha 2	Protein Coding	48	GC09M021374	5.32	https://www.genecards.org/cgi-bin/carddisp.pl?gene=IFNA2
SLC2A10	Solute Carrier Family 2 Member 10	Protein Coding	50	GC20P046709	5.32	https://www.genecards.org/cgi-bin/carddisp.pl?gene=SLC2A10
HLA-DPA1	Major Histocompatibility Complex, Class II, DP Alpha 1	Protein Coding	46	GC06M033032	5.32	https://www.genecards.org/cgi-bin/carddisp.pl?gene=HLA-DPA1
TET1	Tet Methylcytosine Dioxygenase 1	Protein Coding	43	GC10P068560	5.3	https://www.genecards.org/cgi-bin/carddisp.pl?gene=TET1
FABP2	Fatty Acid Binding Protein 2	Protein Coding	49	GC04M119317	5.3	https://www.genecards.org/cgi-bin/carddisp.pl?gene=FABP2
PTEN	Phosphatase And Tensin Homolog	Protein Coding	59	GC10P087863	5.3	https://www.genecards.org/cgi-bin/carddisp.pl?gene=PTEN
AIFM1	Apoptosis Inducing Factor Mitochondria Associated 1	Protein Coding	56	GC0XM130129	5.28	https://www.genecards.org/cgi-bin/carddisp.pl?gene=AIFM1
GSR	Glutathione-Disulfide Reductase	Protein Coding	54	GC08M030655	5.21	https://www.genecards.org/cgi-bin/carddisp.pl?gene=GSR
CXCR2	C-X-C Motif Chemokine Receptor 2	Protein Coding	54	GC02P218125	5.16	https://www.genecards.org/cgi-bin/carddisp.pl?gene=CXCR2
KCNQ1	Potassium Voltage-Gated Channel Subfamily Q Member 1	Protein Coding	56	GC11P002444	5.13	https://www.genecards.org/cgi-bin/carddisp.pl?gene=KCNQ1
VIP	Vasoactive Intestinal Peptide	Protein Coding	50	GC06P152750	5.11	https://www.genecards.org/cgi-bin/carddisp.pl?gene=VIP
VHL	Von Hippel-Lindau Tumor Suppressor	Protein Coding	52	GC03P010189	5.09	https://www.genecards.org/cgi-bin/carddisp.pl?gene=VHL
MGAM	Maltase-Glucoamylase	Protein Coding	48	GC07P144396	5.03	https://www.genecards.org/cgi-bin/carddisp.pl?gene=MGAM
MIR145	MicroRNA 145	RNA Gene	23	GC05P149430	5.03	https://www.genecards.org/cgi-bin/carddisp.pl?gene=MIR145
PGR	Progesterone Receptor	Protein Coding	57	GC11M100943	5.02	https://www.genecards.org/cgi-bin/carddisp.pl?gene=PGR
MT-TL1	Mitochondrially Encoded TRNA-Leu (UUA/G) 1	RNA Gene	16	GCMTP003232	5.01	https://www.genecards.org/cgi-bin/carddisp.pl?gene=MT-TL1
TCAP	Titin-Cap	Protein Coding	48	GC17P039664	4.98	https://www.genecards.org/cgi-bin/carddisp.pl?gene=TCAP
MAP3K5	Mitogen-Activated Protein Kinase Kinase Kinase 5	Protein Coding	54	GC06M136500	4.98	https://www.genecards.org/cgi-bin/carddisp.pl?gene=MAP3K5
MT-CO2	Mitochondrially Encoded Cytochrome C Oxidase II	Protein Coding	37	GCMTP007587	4.96	https://www.genecards.org/cgi-bin/carddisp.pl?gene=MT-CO2
MT-ND4	Mitochondrially Encoded NADH:Ubiquinone Oxidoreductase Core Subunit 4	Protein Coding	36	GCMTP010762	4.96	https://www.genecards.org/cgi-bin/carddisp.pl?gene=MT-ND4
MT-ND6	Mitochondrially Encoded NADH:Ubiquinone Oxidoreductase Core Subunit 6	Protein Coding	36	GCMTM014151	4.96	https://www.genecards.org/cgi-bin/carddisp.pl?gene=MT-ND6
MT-ND5	Mitochondrially Encoded NADH:Ubiquinone Oxidoreductase Core Subunit 5	Protein Coding	35	GCMTP012339	4.96	https://www.genecards.org/cgi-bin/carddisp.pl?gene=MT-ND5
MT-TS1	Mitochondrially Encoded TRNA-Ser (UCN) 1	RNA Gene	15	GCMTM007447	4.96	https://www.genecards.org/cgi-bin/carddisp.pl?gene=MT-TS1
MT-TS2	Mitochondrially Encoded TRNA-Ser (AGU/C) 2	RNA Gene	15	GCMTP012215	4.96	https://www.genecards.org/cgi-bin/carddisp.pl?gene=MT-TS2
MT-TH	Mitochondrially Encoded TRNA-His (CAU/C)	RNA Gene	15	GCMTP012140	4.96	https://www.genecards.org/cgi-bin/carddisp.pl?gene=MT-TH
MT-TW	Mitochondrially Encoded TRNA-Trp (UGA/G)	RNA Gene	14	GCMTP005514	4.96	https://www.genecards.org/cgi-bin/carddisp.pl?gene=MT-TW
MT-TF	Mitochondrially Encoded TRNA-Phe (UUU/C)	RNA Gene	14	GCMTP000580	4.96	https://www.genecards.org/cgi-bin/carddisp.pl?gene=MT-TF
MT-TQ	Mitochondrially Encoded TRNA-Gln (CAA/G)	RNA Gene	13	GCMTM004331	4.96	https://www.genecards.org/cgi-bin/carddisp.pl?gene=MT-TQ
MTPN	Myotrophin	Protein Coding	42	GC07M135926	4.93	https://www.genecards.org/cgi-bin/carddisp.pl?gene=MTPN
FBN1	Fibrillin 1	Protein Coding	51	GC15M048408	4.92	https://www.genecards.org/cgi-bin/carddisp.pl?gene=FBN1
NES	Nestin	Protein Coding	46	GC01M156668	4.9	https://www.genecards.org/cgi-bin/carddisp.pl?gene=NES
COL3A1	Collagen Type III Alpha 1 Chain	Protein Coding	53	GC02P188974	4.9	https://www.genecards.org/cgi-bin/carddisp.pl?gene=COL3A1
ENO1	Enolase 1	Protein Coding	54	GC01M008861	4.88	https://www.genecards.org/cgi-bin/carddisp.pl?gene=ENO1
ACTA2	Actin Alpha 2, Smooth Muscle	Protein Coding	54	GC10M088935	4.87	https://www.genecards.org/cgi-bin/carddisp.pl?gene=ACTA2
SPP1	Secreted Phosphoprotein 1	Protein Coding	52	GC04P087975	4.87	https://www.genecards.org/cgi-bin/carddisp.pl?gene=SPP1
PLA2G6	Phospholipase A2 Group VI	Protein Coding	54	GC22M044196	4.83	https://www.genecards.org/cgi-bin/carddisp.pl?gene=PLA2G6
STAT1	Signal Transducer And Activator Of Transcription 1	Protein Coding	59	GC02M190964	4.83	https://www.genecards.org/cgi-bin/carddisp.pl?gene=STAT1
NAMPT	Nicotinamide Phosphoribosyltransferase	Protein Coding	54	GC07M106248	4.83	https://www.genecards.org/cgi-bin/carddisp.pl?gene=NAMPT
CDKN2A	Cyclin Dependent Kinase Inhibitor 2A	Protein Coding	57	GC09M021957	4.83	https://www.genecards.org/cgi-bin/carddisp.pl?gene=CDKN2A
EGLN3	Egl-9 Family Hypoxia Inducible Factor 3	Protein Coding	52	GC14M033924	4.82	https://www.genecards.org/cgi-bin/carddisp.pl?gene=EGLN3
B2M	Beta-2-Microglobulin	Protein Coding	56	GC15P044711	4.81	https://www.genecards.org/cgi-bin/carddisp.pl?gene=B2M
EP300	E1A Binding Protein P300	Protein Coding	57	GC22P041091	4.8	https://www.genecards.org/cgi-bin/carddisp.pl?gene=EP300
HTR2A	5-Hydroxytryptamine Receptor 2A	Protein Coding	53	GC13M046831	4.78	https://www.genecards.org/cgi-bin/carddisp.pl?gene=HTR2A
FGF1	Fibroblast Growth Factor 1	Protein Coding	54	GC05M142555	4.77	https://www.genecards.org/cgi-bin/carddisp.pl?gene=FGF1
LAMA4	Laminin Subunit Alpha 4	Protein Coding	50	GC06M112107	4.75	https://www.genecards.org/cgi-bin/carddisp.pl?gene=LAMA4
PLN	Phospholamban	Protein Coding	50	GC06P118548	4.74	https://www.genecards.org/cgi-bin/carddisp.pl?gene=PLN
CXCL2	C-X-C Motif Chemokine Ligand 2	Protein Coding	46	GC04M074097	4.72	https://www.genecards.org/cgi-bin/carddisp.pl?gene=CXCL2
CYP11B2	Cytochrome P450 Family 11 Subfamily B Member 2	Protein Coding	53	GC08M142910	4.71	https://www.genecards.org/cgi-bin/carddisp.pl?gene=CYP11B2
COL1A1	Collagen Type I Alpha 1 Chain	Protein Coding	56	GC17M050183	4.71	https://www.genecards.org/cgi-bin/carddisp.pl?gene=COL1A1
TGFBR1	Transforming Growth Factor Beta Receptor 1	Protein Coding	59	GC09P099104	4.7	https://www.genecards.org/cgi-bin/carddisp.pl?gene=TGFBR1
MEF2C	Myocyte Enhancer Factor 2C	Protein Coding	55	GC05M088718	4.7	https://www.genecards.org/cgi-bin/carddisp.pl?gene=MEF2C
STAT5B	Signal Transducer And Activator Of Transcription 5B	Protein Coding	56	GC17M042199	4.66	https://www.genecards.org/cgi-bin/carddisp.pl?gene=STAT5B
AKT1	AKT Serine/Threonine Kinase 1	Protein Coding	62	GC14M104769	4.66	https://www.genecards.org/cgi-bin/carddisp.pl?gene=AKT1
IL11	Interleukin 11	Protein Coding	47	GC19M055364	4.66	https://www.genecards.org/cgi-bin/carddisp.pl?gene=IL11
KCNH2	Potassium Voltage-Gated Channel Subfamily H Member 2	Protein Coding	57	GC07M150944	4.66	https://www.genecards.org/cgi-bin/carddisp.pl?gene=KCNH2
CLU	Clusterin	Protein Coding	53	GC08M027596	4.65	https://www.genecards.org/cgi-bin/carddisp.pl?gene=CLU
EGLN1	Egl-9 Family Hypoxia Inducible Factor 1	Protein Coding	55	GC01M231363	4.64	https://www.genecards.org/cgi-bin/carddisp.pl?gene=EGLN1
REST	RE1 Silencing Transcription Factor	Protein Coding	50	GC04P056907	4.61	https://www.genecards.org/cgi-bin/carddisp.pl?gene=REST
MKI67	Marker Of Proliferation Ki-67	Protein Coding	48	GC10M128096	4.61	https://www.genecards.org/cgi-bin/carddisp.pl?gene=MKI67
DNAH8	Dynein Axonemal Heavy Chain 8	Protein Coding	41	GC06P043204	4.57	https://www.genecards.org/cgi-bin/carddisp.pl?gene=DNAH8
GCG	Glucagon	Protein Coding	46	GC02M162142	4.57	https://www.genecards.org/cgi-bin/carddisp.pl?gene=GCG
CX3CL1	C-X3-C Motif Chemokine Ligand 1	Protein Coding	48	GC16P057372	4.56	https://www.genecards.org/cgi-bin/carddisp.pl?gene=CX3CL1
VCL	Vinculin	Protein Coding	54	GC10P073995	4.56	https://www.genecards.org/cgi-bin/carddisp.pl?gene=VCL
CCN2	Cellular Communication Network Factor 2	Protein Coding	45	GC06M131948	4.53	https://www.genecards.org/cgi-bin/carddisp.pl?gene=CCN2
POLB	DNA Polymerase Beta	Protein Coding	53	GC08P042315	4.53	https://www.genecards.org/cgi-bin/carddisp.pl?gene=POLB
HSPB6	Heat Shock Protein Family B (Small) Member 6	Protein Coding	45	GC19M039131	4.53	https://www.genecards.org/cgi-bin/carddisp.pl?gene=HSPB6
GRK2	G Protein-Coupled Receptor Kinase 2	Protein Coding	42	GC11P067266	4.53	https://www.genecards.org/cgi-bin/carddisp.pl?gene=GRK2
EDNRA	Endothelin Receptor Type A	Protein Coding	56	GC04P147480	4.52	https://www.genecards.org/cgi-bin/carddisp.pl?gene=EDNRA
ADORA2A	Adenosine A2a Receptor	Protein Coding	51	GC22P024417	4.52	https://www.genecards.org/cgi-bin/carddisp.pl?gene=ADORA2A
TF	Transferrin	Protein Coding	56	GC03P133663	4.52	https://www.genecards.org/cgi-bin/carddisp.pl?gene=TF
NFKB1	Nuclear Factor Kappa B Subunit 1	Protein Coding	59	GC04P102501	4.5	https://www.genecards.org/cgi-bin/carddisp.pl?gene=NFKB1
ACTN2	Actinin Alpha 2	Protein Coding	53	GC01P236686	4.47	https://www.genecards.org/cgi-bin/carddisp.pl?gene=ACTN2
CAMK2G	Calcium/Calmodulin Dependent Protein Kinase II Gamma	Protein Coding	53	GC10M073812	4.46	https://www.genecards.org/cgi-bin/carddisp.pl?gene=CAMK2G
IL27	Interleukin 27	Protein Coding	45	GC16M028511	4.46	https://www.genecards.org/cgi-bin/carddisp.pl?gene=IL27
GDF15	Growth Differentiation Factor 15	Protein Coding	48	GC19P020641	4.45	https://www.genecards.org/cgi-bin/carddisp.pl?gene=GDF15
EPRS	Glutamyl-Prolyl-TRNA Synthetase	Protein Coding	51	GC01M219968	4.44	https://www.genecards.org/cgi-bin/carddisp.pl?gene=EPRS
RAF1	Raf-1 Proto-Oncogene, Serine/Threonine Kinase	Protein Coding	62	GC03M012583	4.42	https://www.genecards.org/cgi-bin/carddisp.pl?gene=RAF1
ABCC8	ATP Binding Cassette Subfamily C Member 8	Protein Coding	53	GC11M017392	4.41	https://www.genecards.org/cgi-bin/carddisp.pl?gene=ABCC8
JPH2	Junctophilin 2	Protein Coding	45	GC20M044111	4.41	https://www.genecards.org/cgi-bin/carddisp.pl?gene=JPH2
BDKRB2	Bradykinin Receptor B2	Protein Coding	51	GC14P096205	4.4	https://www.genecards.org/cgi-bin/carddisp.pl?gene=BDKRB2
PDP1	Pyruvate Dehyrogenase Phosphatase Catalytic Subunit 1	Protein Coding	52	GC08P093857	4.4	https://www.genecards.org/cgi-bin/carddisp.pl?gene=PDP1
CFH	Complement Factor H	Protein Coding	52	GC01P196621	4.39	https://www.genecards.org/cgi-bin/carddisp.pl?gene=CFH
CDKN3	Cyclin Dependent Kinase Inhibitor 3	Protein Coding	47	GC14P054398	4.38	https://www.genecards.org/cgi-bin/carddisp.pl?gene=CDKN3
ACTC1	Actin Alpha Cardiac Muscle 1	Protein Coding	48	GC15M034788	4.37	https://www.genecards.org/cgi-bin/carddisp.pl?gene=ACTC1
LCAT	Lecithin-Cholesterol Acyltransferase	Protein Coding	53	GC16M067939	4.37	https://www.genecards.org/cgi-bin/carddisp.pl?gene=LCAT
FGFR1	Fibroblast Growth Factor Receptor 1	Protein Coding	62	GC08M038400	4.3	https://www.genecards.org/cgi-bin/carddisp.pl?gene=FGFR1
TYK2	Tyrosine Kinase 2	Protein Coding	59	GC19M010350	4.29	https://www.genecards.org/cgi-bin/carddisp.pl?gene=TYK2
PRKCA	Protein Kinase C Alpha	Protein Coding	57	GC17P066302	4.28	https://www.genecards.org/cgi-bin/carddisp.pl?gene=PRKCA
FGD1	FYVE, RhoGEF And PH Domain Containing 1	Protein Coding	47	GC0XM054488	4.28	https://www.genecards.org/cgi-bin/carddisp.pl?gene=FGD1
ATP2A2	ATPase Sarcoplasmic/Endoplasmic Reticulum Ca2+ Transporting 2	Protein Coding	57	GC12P110280	4.27	https://www.genecards.org/cgi-bin/carddisp.pl?gene=ATP2A2
DRD1	Dopamine Receptor D1	Protein Coding	49	GC05M175440	4.27	https://www.genecards.org/cgi-bin/carddisp.pl?gene=DRD1
HSPG2	Heparan Sulfate Proteoglycan 2	Protein Coding	53	GC01M021822	4.27	https://www.genecards.org/cgi-bin/carddisp.pl?gene=HSPG2
IL1A	Interleukin 1 Alpha	Protein Coding	50	GC02M112773	4.27	https://www.genecards.org/cgi-bin/carddisp.pl?gene=IL1A
HTRA2	HtrA Serine Peptidase 2	Protein Coding	53	GC02P074529	4.27	https://www.genecards.org/cgi-bin/carddisp.pl?gene=HTRA2
MIR146A	MicroRNA 146a	RNA Gene	23	GC05P160485	4.26	https://www.genecards.org/cgi-bin/carddisp.pl?gene=MIR146A
FCGR3B	Fc Fragment Of IgG Receptor IIIb	Protein Coding	49	GC01M161623	4.25	https://www.genecards.org/cgi-bin/carddisp.pl?gene=FCGR3B
CYBB	Cytochrome B-245 Beta Chain	Protein Coding	53	GC0XP037780	4.25	https://www.genecards.org/cgi-bin/carddisp.pl?gene=CYBB
ACVRL1	Activin A Receptor Like Type 1	Protein Coding	56	GC12P051906	4.24	https://www.genecards.org/cgi-bin/carddisp.pl?gene=ACVRL1
SRC	SRC Proto-Oncogene, Non-Receptor Tyrosine Kinase	Protein Coding	59	GC20P037344	4.22	https://www.genecards.org/cgi-bin/carddisp.pl?gene=SRC
NLRP3	NLR Family Pyrin Domain Containing 3	Protein Coding	53	GC01P247415	4.21	https://www.genecards.org/cgi-bin/carddisp.pl?gene=NLRP3
SELPLG	Selectin P Ligand	Protein Coding	48	GC12M108621	4.21	https://www.genecards.org/cgi-bin/carddisp.pl?gene=SELPLG
TAZ	Tafazzin	Protein Coding	50	GC0XP154411	4.18	https://www.genecards.org/cgi-bin/carddisp.pl?gene=TAZ
NAGLU	N-Acetyl-Alpha-Glucosaminidase	Protein Coding	50	GC17P042535	4.17	https://www.genecards.org/cgi-bin/carddisp.pl?gene=NAGLU
CREB1	CAMP Responsive Element Binding Protein 1	Protein Coding	54	GC02P207529	4.17	https://www.genecards.org/cgi-bin/carddisp.pl?gene=CREB1
GNAQ	G Protein Subunit Alpha Q	Protein Coding	56	GC09M077716	4.17	https://www.genecards.org/cgi-bin/carddisp.pl?gene=GNAQ
SUOX	Sulfite Oxidase	Protein Coding	52	GC12P055997	4.15	https://www.genecards.org/cgi-bin/carddisp.pl?gene=SUOX
SLC24A3	Solute Carrier Family 24 Member 3	Protein Coding	45	GC20P019141	4.14	https://www.genecards.org/cgi-bin/carddisp.pl?gene=SLC24A3
C3	Complement C3	Protein Coding	54	GC19M006677	4.14	https://www.genecards.org/cgi-bin/carddisp.pl?gene=C3
MAT2A	Methionine Adenosyltransferase 2A	Protein Coding	52	GC02P085538	4.13	https://www.genecards.org/cgi-bin/carddisp.pl?gene=MAT2A
MIF	Macrophage Migration Inhibitory Factor	Protein Coding	55	GC22P023894	4.13	https://www.genecards.org/cgi-bin/carddisp.pl?gene=MIF
JAK3	Janus Kinase 3	Protein Coding	58	GC19M017790	4.12	https://www.genecards.org/cgi-bin/carddisp.pl?gene=JAK3
HMGA2	High Mobility Group AT-Hook 2	Protein Coding	51	GC12P065824	4.12	https://www.genecards.org/cgi-bin/carddisp.pl?gene=HMGA2
TNC	Tenascin C	Protein Coding	53	GC09M115019	4.12	https://www.genecards.org/cgi-bin/carddisp.pl?gene=TNC
MYH11	Myosin Heavy Chain 11	Protein Coding	52	GC16M015704	4.1	https://www.genecards.org/cgi-bin/carddisp.pl?gene=MYH11
TYR	Tyrosinase	Protein Coding	53	GC11P089177	4.1	https://www.genecards.org/cgi-bin/carddisp.pl?gene=TYR
CACNA1C	Calcium Voltage-Gated Channel Subunit Alpha1 C	Protein Coding	56	GC12P001970	4.08	https://www.genecards.org/cgi-bin/carddisp.pl?gene=CACNA1C
NRG1	Neuregulin 1	Protein Coding	52	GC08P031617	4.07	https://www.genecards.org/cgi-bin/carddisp.pl?gene=NRG1
FGG	Fibrinogen Gamma Chain	Protein Coding	54	GC04M154604	4.05	https://www.genecards.org/cgi-bin/carddisp.pl?gene=FGG
HLA-C	Major Histocompatibility Complex, Class I, C	Protein Coding	49	GC06M031272	4.04	https://www.genecards.org/cgi-bin/carddisp.pl?gene=HLA-C
GNRH1	Gonadotropin Releasing Hormone 1	Protein Coding	48	GC08M025419	4.03	https://www.genecards.org/cgi-bin/carddisp.pl?gene=GNRH1
COL2A1	Collagen Type II Alpha 1 Chain	Protein Coding	54	GC12M047972	4.01	https://www.genecards.org/cgi-bin/carddisp.pl?gene=COL2A1
RPS27A	Ribosomal Protein S27a	Protein Coding	50	GC02P055231	4.01	https://www.genecards.org/cgi-bin/carddisp.pl?gene=RPS27A
ITGB1	Integrin Subunit Beta 1	Protein Coding	56	GC10M032936	4	https://www.genecards.org/cgi-bin/carddisp.pl?gene=ITGB1
CASP2	Caspase 2	Protein Coding	55	GC07P144375	4	https://www.genecards.org/cgi-bin/carddisp.pl?gene=CASP2
NOTCH1	Notch Receptor 1	Protein Coding	59	GC09M136558	4	https://www.genecards.org/cgi-bin/carddisp.pl?gene=NOTCH1
ABCB7	ATP Binding Cassette Subfamily B Member 7	Protein Coding	48	GC0XM075053	4	https://www.genecards.org/cgi-bin/carddisp.pl?gene=ABCB7
FHL2	Four And A Half LIM Domains 2	Protein Coding	52	GC02M105343	4	https://www.genecards.org/cgi-bin/carddisp.pl?gene=FHL2
ABCB1	ATP Binding Cassette Subfamily B Member 1	Protein Coding	57	GC07M087504	4	https://www.genecards.org/cgi-bin/carddisp.pl?gene=ABCB1
MMP14	Matrix Metallopeptidase 14	Protein Coding	57	GC14P024599	4	https://www.genecards.org/cgi-bin/carddisp.pl?gene=MMP14
SP7	Sp7 Transcription Factor	Protein Coding	48	GC12M053326	3.99	https://www.genecards.org/cgi-bin/carddisp.pl?gene=SP7
PHEX	Phosphate Regulating Endopeptidase Homolog X-Linked	Protein Coding	47	GC0XP022052	3.99	https://www.genecards.org/cgi-bin/carddisp.pl?gene=PHEX
ICOSLG	Inducible T Cell Costimulator Ligand	Protein Coding	45	GC21M044222	3.99	https://www.genecards.org/cgi-bin/carddisp.pl?gene=ICOSLG
NLRP6	NLR Family Pyrin Domain Containing 6	Protein Coding	44	GC11P000269	3.99	https://www.genecards.org/cgi-bin/carddisp.pl?gene=NLRP6
MRAP	Melanocortin 2 Receptor Accessory Protein	Protein Coding	43	GC21P032291	3.99	https://www.genecards.org/cgi-bin/carddisp.pl?gene=MRAP
MIR155	MicroRNA 155	RNA Gene	18	GC21P025573	3.99	https://www.genecards.org/cgi-bin/carddisp.pl?gene=MIR155
CYP27A1	Cytochrome P450 Family 27 Subfamily A Member 1	Protein Coding	53	GC02P218781	3.99	https://www.genecards.org/cgi-bin/carddisp.pl?gene=CYP27A1
KCNE2	Potassium Voltage-Gated Channel Subfamily E Regulatory Subunit 2	Protein Coding	48	GC21P034364	3.98	https://www.genecards.org/cgi-bin/carddisp.pl?gene=KCNE2
PLAU	Plasminogen Activator, Urokinase	Protein Coding	58	GC10P073909	3.96	https://www.genecards.org/cgi-bin/carddisp.pl?gene=PLAU
CASR	Calcium Sensing Receptor	Protein Coding	57	GC03P122183	3.96	https://www.genecards.org/cgi-bin/carddisp.pl?gene=CASR
DLL1	Delta Like Canonical Notch Ligand 1	Protein Coding	50	GC06M170282	3.95	https://www.genecards.org/cgi-bin/carddisp.pl?gene=DLL1
FASLG	Fas Ligand	Protein Coding	54	GC01P172628	3.94	https://www.genecards.org/cgi-bin/carddisp.pl?gene=FASLG
ADM2	Adrenomedullin 2	Protein Coding	38	GC22P050481	3.94	https://www.genecards.org/cgi-bin/carddisp.pl?gene=ADM2
BAD	BCL2 Associated Agonist Of Cell Death	Protein Coding	53	GC11M064288	3.94	https://www.genecards.org/cgi-bin/carddisp.pl?gene=BAD
HIGD1A	HIG1 Hypoxia Inducible Domain Family Member 1A	Protein Coding	43	GC03M042801	3.92	https://www.genecards.org/cgi-bin/carddisp.pl?gene=HIGD1A
CCR2	C-C Motif Chemokine Receptor 2	Protein Coding	51	GC03P046356	3.91	https://www.genecards.org/cgi-bin/carddisp.pl?gene=CCR2
CALM1	Calmodulin 1	Protein Coding	49	GC14P090396	3.91	https://www.genecards.org/cgi-bin/carddisp.pl?gene=CALM1
OPRD1	Opioid Receptor Delta 1	Protein Coding	50	GC01P028826	3.91	https://www.genecards.org/cgi-bin/carddisp.pl?gene=OPRD1
TNFAIP3	TNF Alpha Induced Protein 3	Protein Coding	54	GC06P137866	3.9	https://www.genecards.org/cgi-bin/carddisp.pl?gene=TNFAIP3
DMD	Dystrophin	Protein Coding	52	GC0XM031047	3.88	https://www.genecards.org/cgi-bin/carddisp.pl?gene=DMD
IL1RAPL2	Interleukin 1 Receptor Accessory Protein Like 2	Protein Coding	43	GC0XP104566	3.88	https://www.genecards.org/cgi-bin/carddisp.pl?gene=IL1RAPL2
EGF	Epidermal Growth Factor	Protein Coding	57	GC04P109912	3.87	https://www.genecards.org/cgi-bin/carddisp.pl?gene=EGF
AOC3	Amine Oxidase Copper Containing 3	Protein Coding	50	GC17P042851	3.87	https://www.genecards.org/cgi-bin/carddisp.pl?gene=AOC3
HSPA5	Heat Shock Protein Family A (Hsp70) Member 5	Protein Coding	53	GC09M125234	3.86	https://www.genecards.org/cgi-bin/carddisp.pl?gene=HSPA5
EZH2	Enhancer Of Zeste 2 Polycomb Repressive Complex 2 Subunit	Protein Coding	60	GC07M148807	3.86	https://www.genecards.org/cgi-bin/carddisp.pl?gene=EZH2
PSMA7	Proteasome Subunit Alpha 7	Protein Coding	51	GC20M062136	3.85	https://www.genecards.org/cgi-bin/carddisp.pl?gene=PSMA7
OBSCN	Obscurin, Cytoskeletal Calmodulin And Titin-Interacting RhoGEF	Protein Coding	45	GC01P228208	3.85	https://www.genecards.org/cgi-bin/carddisp.pl?gene=OBSCN
TTR	Transthyretin	Protein Coding	56	GC18P031591	3.82	https://www.genecards.org/cgi-bin/carddisp.pl?gene=TTR
IL6R	Interleukin 6 Receptor	Protein Coding	54	GC01P154377	3.82	https://www.genecards.org/cgi-bin/carddisp.pl?gene=IL6R
MCM6	Minichromosome Maintenance Complex Component 6	Protein Coding	49	GC02M135839	3.82	https://www.genecards.org/cgi-bin/carddisp.pl?gene=MCM6
CYP2C8	Cytochrome P450 Family 2 Subfamily C Member 8	Protein Coding	55	GC10M095038	3.82	https://www.genecards.org/cgi-bin/carddisp.pl?gene=CYP2C8
DPP4	Dipeptidyl Peptidase 4	Protein Coding	56	GC02M161992	3.81	https://www.genecards.org/cgi-bin/carddisp.pl?gene=DPP4
TIGAR	TP53 Induced Glycolysis Regulatory Phosphatase	Protein Coding	42	GC12P006036	3.81	https://www.genecards.org/cgi-bin/carddisp.pl?gene=TIGAR
ADORA2B	Adenosine A2b Receptor	Protein Coding	53	GC17P015927	3.81	https://www.genecards.org/cgi-bin/carddisp.pl?gene=ADORA2B
TRH	Thyrotropin Releasing Hormone	Protein Coding	48	GC03P129974	3.8	https://www.genecards.org/cgi-bin/carddisp.pl?gene=TRH
GGT1	Gamma-Glutamyltransferase 1	Protein Coding	54	GC22P024583	3.8	https://www.genecards.org/cgi-bin/carddisp.pl?gene=GGT1
IRF1	Interferon Regulatory Factor 1	Protein Coding	54	GC05M132481	3.8	https://www.genecards.org/cgi-bin/carddisp.pl?gene=IRF1
RYR1	Ryanodine Receptor 1	Protein Coding	55	GC19P038434	3.79	https://www.genecards.org/cgi-bin/carddisp.pl?gene=RYR1
EDNRB	Endothelin Receptor Type B	Protein Coding	56	GC13M077895	3.79	https://www.genecards.org/cgi-bin/carddisp.pl?gene=EDNRB
TH	Tyrosine Hydroxylase	Protein Coding	58	GC11M002163	3.79	https://www.genecards.org/cgi-bin/carddisp.pl?gene=TH
KRT7	Keratin 7	Protein Coding	48	GC12P052232	3.79	https://www.genecards.org/cgi-bin/carddisp.pl?gene=KRT7
VEGFB	Vascular Endothelial Growth Factor B	Protein Coding	51	GC11P064234	3.78	https://www.genecards.org/cgi-bin/carddisp.pl?gene=VEGFB
GSK3B	Glycogen Synthase Kinase 3 Beta	Protein Coding	57	GC03M119821	3.78	https://www.genecards.org/cgi-bin/carddisp.pl?gene=GSK3B
TJP1	Tight Junction Protein 1	Protein Coding	50	GC15M029699	3.78	https://www.genecards.org/cgi-bin/carddisp.pl?gene=TJP1
IDH2	Isocitrate Dehydrogenase (NADP(+)) 2, Mitochondrial	Protein Coding	58	GC15M090083	3.77	https://www.genecards.org/cgi-bin/carddisp.pl?gene=IDH2
SOCS1	Suppressor Of Cytokine Signaling 1	Protein Coding	50	GC16M011255	3.77	https://www.genecards.org/cgi-bin/carddisp.pl?gene=SOCS1
CTSB	Cathepsin B	Protein Coding	57	GC08M011842	3.76	https://www.genecards.org/cgi-bin/carddisp.pl?gene=CTSB
ADAMTSL1	ADAMTS Like 1	Protein Coding	48	GC09P017906	3.76	https://www.genecards.org/cgi-bin/carddisp.pl?gene=ADAMTSL1
SIRT1	Sirtuin 1	Protein Coding	56	GC10P067884	3.76	https://www.genecards.org/cgi-bin/carddisp.pl?gene=SIRT1
PLAUR	Plasminogen Activator, Urokinase Receptor	Protein Coding	51	GC19M043646	3.75	https://www.genecards.org/cgi-bin/carddisp.pl?gene=PLAUR
ATP1A1	ATPase Na+/K+ Transporting Subunit Alpha 1	Protein Coding	56	GC01P116372	3.73	https://www.genecards.org/cgi-bin/carddisp.pl?gene=ATP1A1
HIF3A	Hypoxia Inducible Factor 3 Subunit Alpha	Protein Coding	45	GC19P046297	3.73	https://www.genecards.org/cgi-bin/carddisp.pl?gene=HIF3A
IGF2	Insulin Like Growth Factor 2	Protein Coding	54	GC11M002130	3.72	https://www.genecards.org/cgi-bin/carddisp.pl?gene=IGF2
IL4	Interleukin 4	Protein Coding	53	GC05P132673	3.72	https://www.genecards.org/cgi-bin/carddisp.pl?gene=IL4
MTR	5-Methyltetrahydrofolate-Homocysteine Methyltransferase	Protein Coding	53	GC01P236795	3.72	https://www.genecards.org/cgi-bin/carddisp.pl?gene=MTR
UCP2	Uncoupling Protein 2	Protein Coding	51	GC11M073974	3.71	https://www.genecards.org/cgi-bin/carddisp.pl?gene=UCP2
CXADR	CXADR Ig-Like Cell Adhesion Molecule	Protein Coding	48	GC21P017512	3.7	https://www.genecards.org/cgi-bin/carddisp.pl?gene=CXADR
TIMP2	TIMP Metallopeptidase Inhibitor 2	Protein Coding	50	GC17M078852	3.7	https://www.genecards.org/cgi-bin/carddisp.pl?gene=TIMP2
SDHB	Succinate Dehydrogenase Complex Iron Sulfur Subunit B	Protein Coding	54	GC01M017020	3.69	https://www.genecards.org/cgi-bin/carddisp.pl?gene=SDHB
CREBBP	CREB Binding Protein	Protein Coding	59	GC16M003726	3.68	https://www.genecards.org/cgi-bin/carddisp.pl?gene=CREBBP
NSUN5P2	NSUN5 Pseudogene 2	Pseudogene	29	GC07M072948	3.68	https://www.genecards.org/cgi-bin/carddisp.pl?gene=NSUN5P2
KCNE1	Potassium Voltage-Gated Channel Subfamily E Regulatory Subunit 1	Protein Coding	51	GC21M034446	3.68	https://www.genecards.org/cgi-bin/carddisp.pl?gene=KCNE1
PRKCB	Protein Kinase C Beta	Protein Coding	55	GC16P023848	3.67	https://www.genecards.org/cgi-bin/carddisp.pl?gene=PRKCB
TSPO	Translocator Protein	Protein Coding	48	GC22P043151	3.67	https://www.genecards.org/cgi-bin/carddisp.pl?gene=TSPO
CDKN2B	Cyclin Dependent Kinase Inhibitor 2B	Protein Coding	53	GC09M021992	3.67	https://www.genecards.org/cgi-bin/carddisp.pl?gene=CDKN2B
IL1R1	Interleukin 1 Receptor Type 1	Protein Coding	52	GC02P102136	3.66	https://www.genecards.org/cgi-bin/carddisp.pl?gene=IL1R1
PDE3A	Phosphodiesterase 3A	Protein Coding	56	GC12P020294	3.66	https://www.genecards.org/cgi-bin/carddisp.pl?gene=PDE3A
CX3CR1	C-X3-C Motif Chemokine Receptor 1	Protein Coding	51	GC03M039279	3.64	https://www.genecards.org/cgi-bin/carddisp.pl?gene=CX3CR1
SERPINF1	Serpin Family F Member 1	Protein Coding	51	GC17P001761	3.64	https://www.genecards.org/cgi-bin/carddisp.pl?gene=SERPINF1
CHRM1	Cholinergic Receptor Muscarinic 1	Protein Coding	52	GC11M063003	3.64	https://www.genecards.org/cgi-bin/carddisp.pl?gene=CHRM1
MALAT1	Metastasis Associated Lung Adenocarcinoma Transcript 1	RNA Gene	24	GC11P065497	3.62	https://www.genecards.org/cgi-bin/carddisp.pl?gene=MALAT1
S100A1	S100 Calcium Binding Protein A1	Protein Coding	48	GC01P153627	3.62	https://www.genecards.org/cgi-bin/carddisp.pl?gene=S100A1
BSG	Basigin (Ok Blood Group)	Protein Coding	50	GC19P000571	3.61	https://www.genecards.org/cgi-bin/carddisp.pl?gene=BSG
F13B	Coagulation Factor XIII B Chain	Protein Coding	45	GC01M197008	3.61	https://www.genecards.org/cgi-bin/carddisp.pl?gene=F13B
IDH1	Isocitrate Dehydrogenase (NADP(+)) 1, Cytosolic	Protein Coding	59	GC02M208236	3.59	https://www.genecards.org/cgi-bin/carddisp.pl?gene=IDH1
G6PD	Glucose-6-Phosphate Dehydrogenase	Protein Coding	56	GC0XM154531	3.58	https://www.genecards.org/cgi-bin/carddisp.pl?gene=G6PD
UCN	Urocortin	Protein Coding	44	GC02M027273	3.58	https://www.genecards.org/cgi-bin/carddisp.pl?gene=UCN
STX1A	Syntaxin 1A	Protein Coding	53	GC07M073700	3.57	https://www.genecards.org/cgi-bin/carddisp.pl?gene=STX1A
MIR223	MicroRNA 223	RNA Gene	21	GC0XP066018	3.57	https://www.genecards.org/cgi-bin/carddisp.pl?gene=MIR223
CASP8	Caspase 8	Protein Coding	59	GC02P201233	3.57	https://www.genecards.org/cgi-bin/carddisp.pl?gene=CASP8
SORD	Sorbitol Dehydrogenase	Protein Coding	51	GC15P045023	3.57	https://www.genecards.org/cgi-bin/carddisp.pl?gene=SORD
CDH2	Cadherin 2	Protein Coding	56	GC18M027950	3.57	https://www.genecards.org/cgi-bin/carddisp.pl?gene=CDH2
PTK2B	Protein Tyrosine Kinase 2 Beta	Protein Coding	55	GC08P027311	3.57	https://www.genecards.org/cgi-bin/carddisp.pl?gene=PTK2B
SAA4	Serum Amyloid A4, Constitutive	Protein Coding	44	GC11M018234	3.56	https://www.genecards.org/cgi-bin/carddisp.pl?gene=SAA4
MAPK10	Mitogen-Activated Protein Kinase 10	Protein Coding	57	GC04M085990	3.56	https://www.genecards.org/cgi-bin/carddisp.pl?gene=MAPK10
SLC2A1	Solute Carrier Family 2 Member 1	Protein Coding	58	GC01M042925	3.54	https://www.genecards.org/cgi-bin/carddisp.pl?gene=SLC2A1
CASP7	Caspase 7	Protein Coding	56	GC10P113679	3.54	https://www.genecards.org/cgi-bin/carddisp.pl?gene=CASP7
ENO2	Enolase 2	Protein Coding	54	GC12P006913	3.54	https://www.genecards.org/cgi-bin/carddisp.pl?gene=ENO2
CYBA	Cytochrome B-245 Alpha Chain	Protein Coding	52	GC16M088643	3.54	https://www.genecards.org/cgi-bin/carddisp.pl?gene=CYBA
POU1F1	POU Class 1 Homeobox 1	Protein Coding	50	GC03M087259	3.53	https://www.genecards.org/cgi-bin/carddisp.pl?gene=POU1F1
BMP7	Bone Morphogenetic Protein 7	Protein Coding	51	GC20M057168	3.52	https://www.genecards.org/cgi-bin/carddisp.pl?gene=BMP7
TGFBR2	Transforming Growth Factor Beta Receptor 2	Protein Coding	58	GC03P030623	3.5	https://www.genecards.org/cgi-bin/carddisp.pl?gene=TGFBR2
CS	Citrate Synthase	Protein Coding	50	GC12M056271	3.5	https://www.genecards.org/cgi-bin/carddisp.pl?gene=CS
THBS2	Thrombospondin 2	Protein Coding	51	GC06M169215	3.49	https://www.genecards.org/cgi-bin/carddisp.pl?gene=THBS2
ADAM17	ADAM Metallopeptidase Domain 17	Protein Coding	57	GC02M009580	3.48	https://www.genecards.org/cgi-bin/carddisp.pl?gene=ADAM17
CD55	CD55 Molecule (Cromer Blood Group)	Protein Coding	53	GC01P207321	3.48	https://www.genecards.org/cgi-bin/carddisp.pl?gene=CD55
SLC1A2	Solute Carrier Family 1 Member 2	Protein Coding	56	GC11M035272	3.48	https://www.genecards.org/cgi-bin/carddisp.pl?gene=SLC1A2
MMP20	Matrix Metallopeptidase 20	Protein Coding	52	GC11M102481	3.48	https://www.genecards.org/cgi-bin/carddisp.pl?gene=MMP20
CTSG	Cathepsin G	Protein Coding	51	GC14M024573	3.48	https://www.genecards.org/cgi-bin/carddisp.pl?gene=CTSG
BTK	Bruton Tyrosine Kinase	Protein Coding	60	GC0XM101349	3.47	https://www.genecards.org/cgi-bin/carddisp.pl?gene=BTK
RNF213	Ring Finger Protein 213	Protein Coding	45	GC17P080260	3.46	https://www.genecards.org/cgi-bin/carddisp.pl?gene=RNF213
APEX1	Apurinic/Apyrimidinic Endodeoxyribonuclease 1	Protein Coding	51	GC14P020455	3.44	https://www.genecards.org/cgi-bin/carddisp.pl?gene=APEX1
MICB	MHC Class I Polypeptide-Related Sequence B	Protein Coding	48	GC06P032494	3.44	https://www.genecards.org/cgi-bin/carddisp.pl?gene=MICB
NFE2	Nuclear Factor, Erythroid 2	Protein Coding	46	GC12M054292	3.43	https://www.genecards.org/cgi-bin/carddisp.pl?gene=NFE2
PCNA	Proliferating Cell Nuclear Antigen	Protein Coding	57	GC20M005114	3.43	https://www.genecards.org/cgi-bin/carddisp.pl?gene=PCNA
IL5	Interleukin 5	Protein Coding	51	GC05M132541	3.43	https://www.genecards.org/cgi-bin/carddisp.pl?gene=IL5
PON2	Paraoxonase 2	Protein Coding	49	GC07M095404	3.42	https://www.genecards.org/cgi-bin/carddisp.pl?gene=PON2
TFPI	Tissue Factor Pathway Inhibitor	Protein Coding	51	GC02M187464	3.42	https://www.genecards.org/cgi-bin/carddisp.pl?gene=TFPI
HIF1AN	Hypoxia Inducible Factor 1 Subunit Alpha Inhibitor	Protein Coding	51	GC10P100529	3.42	https://www.genecards.org/cgi-bin/carddisp.pl?gene=HIF1AN
CA9	Carbonic Anhydrase 9	Protein Coding	51	GC09P035673	3.42	https://www.genecards.org/cgi-bin/carddisp.pl?gene=CA9
FCGR3A	Fc Fragment Of IgG Receptor IIIa	Protein Coding	51	GC01M161541	3.42	https://www.genecards.org/cgi-bin/carddisp.pl?gene=FCGR3A
CUL2	Cullin 2	Protein Coding	47	GC10M035046	3.42	https://www.genecards.org/cgi-bin/carddisp.pl?gene=CUL2
RBP3	Retinol Binding Protein 3	Protein Coding	46	GC10P047348	3.42	https://www.genecards.org/cgi-bin/carddisp.pl?gene=RBP3
DYNC2H1	Dynein Cytoplasmic 2 Heavy Chain 1	Protein Coding	45	GC11P103109	3.42	https://www.genecards.org/cgi-bin/carddisp.pl?gene=DYNC2H1
MGARP	Mitochondria Localized Glutamic Acid Rich Protein	Protein Coding	37	GC04M139266	3.42	https://www.genecards.org/cgi-bin/carddisp.pl?gene=MGARP
MLYCD	Malonyl-CoA Decarboxylase	Protein Coding	50	GC16P083899	3.41	https://www.genecards.org/cgi-bin/carddisp.pl?gene=MLYCD
MFAP5	Microfibril Associated Protein 5	Protein Coding	46	GC12M008637	3.41	https://www.genecards.org/cgi-bin/carddisp.pl?gene=MFAP5
FOXE3	Forkhead Box E3	Protein Coding	42	GC01P047416	3.41	https://www.genecards.org/cgi-bin/carddisp.pl?gene=FOXE3
BCR	BCR Activator Of RhoGEF And GTPase	Protein Coding	59	GC22P023179	3.41	https://www.genecards.org/cgi-bin/carddisp.pl?gene=BCR
RORA	RAR Related Orphan Receptor A	Protein Coding	55	GC15M060488	3.41	https://www.genecards.org/cgi-bin/carddisp.pl?gene=RORA
PDLIM1	PDZ And LIM Domain 1	Protein Coding	46	GC10M095237	3.41	https://www.genecards.org/cgi-bin/carddisp.pl?gene=PDLIM1
FHOD3	Formin Homology 2 Domain Containing 3	Protein Coding	43	GC18P036297	3.41	https://www.genecards.org/cgi-bin/carddisp.pl?gene=FHOD3
GTF2IRD2	GTF2I Repeat Domain Containing 2	Protein Coding	38	GC07M074796	3.41	https://www.genecards.org/cgi-bin/carddisp.pl?gene=GTF2IRD2
PPARGC1A	PPARG Coactivator 1 Alpha	Protein Coding	53	GC04M023755	3.41	https://www.genecards.org/cgi-bin/carddisp.pl?gene=PPARGC1A
PPIF	Peptidylprolyl Isomerase F	Protein Coding	50	GC10P082113	3.41	https://www.genecards.org/cgi-bin/carddisp.pl?gene=PPIF
MYD88	MYD88 Innate Immune Signal Transduction Adaptor	Protein Coding	56	GC03P038179	3.38	https://www.genecards.org/cgi-bin/carddisp.pl?gene=MYD88
ZC3H12A	Zinc Finger CCCH-Type Containing 12A	Protein Coding	42	GC01P037474	3.36	https://www.genecards.org/cgi-bin/carddisp.pl?gene=ZC3H12A
KRT14	Keratin 14	Protein Coding	54	GC17M041582	3.36	https://www.genecards.org/cgi-bin/carddisp.pl?gene=KRT14
YY1	YY1 Transcription Factor	Protein Coding	54	GC14P100238	3.36	https://www.genecards.org/cgi-bin/carddisp.pl?gene=YY1
KRT8	Keratin 8	Protein Coding	53	GC12M052897	3.36	https://www.genecards.org/cgi-bin/carddisp.pl?gene=KRT8
EPCAM	Epithelial Cell Adhesion Molecule	Protein Coding	53	GC02P047345	3.36	https://www.genecards.org/cgi-bin/carddisp.pl?gene=EPCAM
GATA1	GATA Binding Protein 1	Protein Coding	52	GC0XP048786	3.36	https://www.genecards.org/cgi-bin/carddisp.pl?gene=GATA1
SAG	S-Antigen Visual Arrestin	Protein Coding	52	GC02P233309	3.36	https://www.genecards.org/cgi-bin/carddisp.pl?gene=SAG
TXK	TXK Tyrosine Kinase	Protein Coding	52	GC04M047984	3.36	https://www.genecards.org/cgi-bin/carddisp.pl?gene=TXK
HIPK2	Homeodomain Interacting Protein Kinase 2	Protein Coding	51	GC07M139561	3.36	https://www.genecards.org/cgi-bin/carddisp.pl?gene=HIPK2
EGLN2	Egl-9 Family Hypoxia Inducible Factor 2	Protein Coding	51	GC19P040799	3.36	https://www.genecards.org/cgi-bin/carddisp.pl?gene=EGLN2
BRD4	Bromodomain Containing 4	Protein Coding	51	GC19M015236	3.36	https://www.genecards.org/cgi-bin/carddisp.pl?gene=BRD4
FZD9	Frizzled Class Receptor 9	Protein Coding	51	GC07P073433	3.36	https://www.genecards.org/cgi-bin/carddisp.pl?gene=FZD9
RORC	RAR Related Orphan Receptor C	Protein Coding	51	GC01M151806	3.36	https://www.genecards.org/cgi-bin/carddisp.pl?gene=RORC
IL12RB2	Interleukin 12 Receptor Subunit Beta 2	Protein Coding	50	GC01P067307	3.36	https://www.genecards.org/cgi-bin/carddisp.pl?gene=IL12RB2
KMT2A	Lysine Methyltransferase 2A	Protein Coding	50	GC11P118436	3.36	https://www.genecards.org/cgi-bin/carddisp.pl?gene=KMT2A
ASXL1	ASXL Transcriptional Regulator 1	Protein Coding	50	GC20P032359	3.36	https://www.genecards.org/cgi-bin/carddisp.pl?gene=ASXL1
CITED2	Cbp/P300 Interacting Transactivator With Glu/Asp Rich Carboxy-Terminal Domain 2	Protein Coding	50	GC06M139316	3.36	https://www.genecards.org/cgi-bin/carddisp.pl?gene=CITED2
SOCS2	Suppressor Of Cytokine Signaling 2	Protein Coding	50	GC12P093569	3.36	https://www.genecards.org/cgi-bin/carddisp.pl?gene=SOCS2
CDIPT	CDP-Diacylglycerol--Inositol 3-Phosphatidyltransferase	Protein Coding	48	GC16M029869	3.36	https://www.genecards.org/cgi-bin/carddisp.pl?gene=CDIPT
ARNT2	Aryl Hydrocarbon Receptor Nuclear Translocator 2	Protein Coding	48	GC15P080404	3.36	https://www.genecards.org/cgi-bin/carddisp.pl?gene=ARNT2
RPS9	Ribosomal Protein S9	Protein Coding	48	GC19P054519	3.36	https://www.genecards.org/cgi-bin/carddisp.pl?gene=RPS9
CLDN4	Claudin 4	Protein Coding	47	GC07P073799	3.36	https://www.genecards.org/cgi-bin/carddisp.pl?gene=CLDN4
KIR3DL1	Killer Cell Immunoglobulin Like Receptor, Three Ig Domains And Long Cytoplasmic Tail 1	Protein Coding	46	GC19P055131	3.36	https://www.genecards.org/cgi-bin/carddisp.pl?gene=KIR3DL1
CLDN3	Claudin 3	Protein Coding	46	GC07M073768	3.36	https://www.genecards.org/cgi-bin/carddisp.pl?gene=CLDN3
EIF4H	Eukaryotic Translation Initiation Factor 4H	Protein Coding	46	GC07P074174	3.36	https://www.genecards.org/cgi-bin/carddisp.pl?gene=EIF4H
SMARCA5	SWI/SNF Related, Matrix Associated, Actin Dependent Regulator Of Chromatin, Subfamily A, Member 5	Protein Coding	46	GC04P143513	3.36	https://www.genecards.org/cgi-bin/carddisp.pl?gene=SMARCA5
UBASH3B	Ubiquitin Associated And SH3 Domain Containing B	Protein Coding	46	GC11P122655	3.36	https://www.genecards.org/cgi-bin/carddisp.pl?gene=UBASH3B
LAT2	Linker For Activation Of T Cells Family Member 2	Protein Coding	45	GC07P074199	3.36	https://www.genecards.org/cgi-bin/carddisp.pl?gene=LAT2
LILRB3	Leukocyte Immunoglobulin Like Receptor B3	Protein Coding	45	GC19M054216	3.36	https://www.genecards.org/cgi-bin/carddisp.pl?gene=LILRB3
FKBP6	FKBP Prolyl Isomerase 6	Protein Coding	45	GC07P073328	3.36	https://www.genecards.org/cgi-bin/carddisp.pl?gene=FKBP6
PROP1	PROP Paired-Like Homeobox 1	Protein Coding	45	GC05M177992	3.36	https://www.genecards.org/cgi-bin/carddisp.pl?gene=PROP1
SRSF6	Serine And Arginine Rich Splicing Factor 6	Protein Coding	45	GC20P043457	3.36	https://www.genecards.org/cgi-bin/carddisp.pl?gene=SRSF6
NIF3L1	NGG1 Interacting Factor 3 Like 1	Protein Coding	45	GC02P200889	3.36	https://www.genecards.org/cgi-bin/carddisp.pl?gene=NIF3L1
NSUN5	NOP2/Sun RNA Methyltransferase 5	Protein Coding	45	GC07M073302	3.36	https://www.genecards.org/cgi-bin/carddisp.pl?gene=NSUN5
GIMAP4	GTPase, IMAP Family Member 4	Protein Coding	44	GC07P150568	3.36	https://www.genecards.org/cgi-bin/carddisp.pl?gene=GIMAP4
ERAP2	Endoplasmic Reticulum Aminopeptidase 2	Protein Coding	44	GC05P096875	3.36	https://www.genecards.org/cgi-bin/carddisp.pl?gene=ERAP2
DYNLT1	Dynein Light Chain Tctex-Type 1	Protein Coding	44	GC06M158636	3.36	https://www.genecards.org/cgi-bin/carddisp.pl?gene=DYNLT1
YY1AP1	YY1 Associated Protein 1	Protein Coding	44	GC01M155659	3.36	https://www.genecards.org/cgi-bin/carddisp.pl?gene=YY1AP1
ABHD11	Abhydrolase Domain Containing 11	Protein Coding	43	GC07M073736	3.36	https://www.genecards.org/cgi-bin/carddisp.pl?gene=ABHD11
SUMO4	Small Ubiquitin Like Modifier 4	Protein Coding	43	GC06P149401	3.36	https://www.genecards.org/cgi-bin/carddisp.pl?gene=SUMO4
TRIM39	Tripartite Motif Containing 39	Protein Coding	43	GC06P032443	3.36	https://www.genecards.org/cgi-bin/carddisp.pl?gene=TRIM39
GIMAP2	GTPase, IMAP Family Member 2	Protein Coding	42	GC07P150686	3.36	https://www.genecards.org/cgi-bin/carddisp.pl?gene=GIMAP2
INO80	INO80 Complex ATPase Subunit	Protein Coding	42	GC15M040979	3.36	https://www.genecards.org/cgi-bin/carddisp.pl?gene=INO80
HIGD2A	HIG1 Hypoxia Inducible Domain Family Member 2A	Protein Coding	41	GC05P176388	3.36	https://www.genecards.org/cgi-bin/carddisp.pl?gene=HIGD2A
BCL7B	BAF Chromatin Remodeling Complex Subunit BCL7B	Protein Coding	41	GC07M073536	3.36	https://www.genecards.org/cgi-bin/carddisp.pl?gene=BCL7B
RNF39	Ring Finger Protein 39	Protein Coding	41	GC06M030482	3.36	https://www.genecards.org/cgi-bin/carddisp.pl?gene=RNF39
VPS51	VPS51 Subunit Of GARP Complex	Protein Coding	41	GC11P065089	3.36	https://www.genecards.org/cgi-bin/carddisp.pl?gene=VPS51
JRKL	JRK Like	Protein Coding	40	GC11P096389	3.36	https://www.genecards.org/cgi-bin/carddisp.pl?gene=JRKL
P4HTM	Prolyl 4-Hydroxylase, Transmembrane	Protein Coding	40	GC03P049132	3.36	https://www.genecards.org/cgi-bin/carddisp.pl?gene=P4HTM
FUNDC1	FUN14 Domain Containing 1	Protein Coding	39	GC0XM044523	3.36	https://www.genecards.org/cgi-bin/carddisp.pl?gene=FUNDC1
DNAJC30	DnaJ Heat Shock Protein Family (Hsp40) Member C30	Protein Coding	39	GC07M073680	3.36	https://www.genecards.org/cgi-bin/carddisp.pl?gene=DNAJC30
VPS37D	VPS37D Subunit Of ESCRT-I	Protein Coding	39	GC07P073667	3.36	https://www.genecards.org/cgi-bin/carddisp.pl?gene=VPS37D
TRIM50	Tripartite Motif Containing 50	Protein Coding	39	GC07M073312	3.36	https://www.genecards.org/cgi-bin/carddisp.pl?gene=TRIM50
HILPDA	Hypoxia Inducible Lipid Droplet Associated	Protein Coding	38	GC07P129069	3.36	https://www.genecards.org/cgi-bin/carddisp.pl?gene=HILPDA
CCDC180	Coiled-Coil Domain Containing 180	Protein Coding	37	GC09P097307	3.36	https://www.genecards.org/cgi-bin/carddisp.pl?gene=CCDC180
GTF2IRD2B	GTF2I Repeat Domain Containing 2B	Protein Coding	35	GC07P075092	3.36	https://www.genecards.org/cgi-bin/carddisp.pl?gene=GTF2IRD2B
HIGD1B	HIG1 Hypoxia Inducible Domain Family Member 1B	Protein Coding	35	GC17P044845	3.36	https://www.genecards.org/cgi-bin/carddisp.pl?gene=HIGD1B
GALNT17	Polypeptide N-Acetylgalactosaminyltransferase 17	Protein Coding	35	GC07P071133	3.36	https://www.genecards.org/cgi-bin/carddisp.pl?gene=GALNT17
ANKRD20A1	Ankyrin Repeat Domain 20 Family Member A1	Protein Coding	35	GC09P067859	3.36	https://www.genecards.org/cgi-bin/carddisp.pl?gene=ANKRD20A1
SPDYE1	Speedy/RINGO Cell Cycle Regulator Family Member E1	Protein Coding	35	GC07P043998	3.36	https://www.genecards.org/cgi-bin/carddisp.pl?gene=SPDYE1
BUD23	BUD23 RRNA Methyltransferase And Ribosome Maturation Factor	Protein Coding	34	GC07P073684	3.36	https://www.genecards.org/cgi-bin/carddisp.pl?gene=BUD23
TRIM73	Tripartite Motif Containing 73	Protein Coding	34	GC07P075395	3.36	https://www.genecards.org/cgi-bin/carddisp.pl?gene=TRIM73
METTL27	Methyltransferase Like 27	Protein Coding	31	GC07M073835	3.36	https://www.genecards.org/cgi-bin/carddisp.pl?gene=METTL27
RCC1L	RCC1 Like	Protein Coding	30	GC07M075028	3.36	https://www.genecards.org/cgi-bin/carddisp.pl?gene=RCC1L
TMEM270	Transmembrane Protein 270	Protein Coding	28	GC07P073862	3.36	https://www.genecards.org/cgi-bin/carddisp.pl?gene=TMEM270
NSUN5P1	NSUN5 Pseudogene 1	Pseudogene	25	GC07P075410	3.36	https://www.genecards.org/cgi-bin/carddisp.pl?gene=NSUN5P1
GTF2IP1	General Transcription Factor IIi Pseudogene 1	Pseudogene	18	GC07M075185	3.36	https://www.genecards.org/cgi-bin/carddisp.pl?gene=GTF2IP1
ABHD11-AS1	ABHD11 Antisense RNA 1 (Tail To Tail)	RNA Gene	15	GC07P073735	3.36	https://www.genecards.org/cgi-bin/carddisp.pl?gene=ABHD11-AS1
MIR4488	MicroRNA 4488	RNA Gene	14	GC11P061508	3.36	https://www.genecards.org/cgi-bin/carddisp.pl?gene=MIR4488
WBSCR2	Williams-Beuren Syndrome Chromosome Region 2	Uncategorized	8	GC07U990122	3.36	https://www.genecards.org/cgi-bin/carddisp.pl?gene=WBSCR2
WBSCR23	Williams-Beuren Syndrome Chromosome Region 23	RNA Gene	6	GC07U904870	3.36	https://www.genecards.org/cgi-bin/carddisp.pl?gene=WBSCR23
LOC108228208	7q11.23 Proximal Recombination Region	Biological Region	3	GC07U904627	3.36	https://www.genecards.org/cgi-bin/carddisp.pl?gene=LOC108228208
LOC108228209	7q11.23 Distal Recombination Region	Biological Region	3	GC07U904689	3.36	https://www.genecards.org/cgi-bin/carddisp.pl?gene=LOC108228209
LOC106029311	Williams-Beuren Syndrome Centromeric Block B Recombination Region	Biological Region	3	GC07U904737	3.36	https://www.genecards.org/cgi-bin/carddisp.pl?gene=LOC106029311
LOC106029312	Williams-Beuren Syndrome Medial Block B Recombination Region	Biological Region	3	GC07U904720	3.36	https://www.genecards.org/cgi-bin/carddisp.pl?gene=LOC106029312
LOC106029313	Williams-Beuren Syndrome Telomeric Block B Recombination Region	Biological Region	3	GC07U904740	3.36	https://www.genecards.org/cgi-bin/carddisp.pl?gene=LOC106029313
FOXO1	Forkhead Box O1	Protein Coding	54	GC13M040555	3.34	https://www.genecards.org/cgi-bin/carddisp.pl?gene=FOXO1
MIR192	MicroRNA 192	RNA Gene	22	GC11M064891	3.34	https://www.genecards.org/cgi-bin/carddisp.pl?gene=MIR192
SHBG	Sex Hormone Binding Globulin	Protein Coding	47	GC17P007613	3.32	https://www.genecards.org/cgi-bin/carddisp.pl?gene=SHBG
CR1	Complement C3b/C4b Receptor 1 (Knops Blood Group)	Protein Coding	51	GC01P207496	3.31	https://www.genecards.org/cgi-bin/carddisp.pl?gene=CR1
CSF1	Colony Stimulating Factor 1	Protein Coding	50	GC01P109911	3.31	https://www.genecards.org/cgi-bin/carddisp.pl?gene=CSF1
SMOC2	SPARC Related Modular Calcium Binding 2	Protein Coding	48	GC06P168441	3.31	https://www.genecards.org/cgi-bin/carddisp.pl?gene=SMOC2
FLNC	Filamin C	Protein Coding	51	GC07P128830	3.31	https://www.genecards.org/cgi-bin/carddisp.pl?gene=FLNC
KCNJ8	Potassium Voltage-Gated Channel Subfamily J Member 8	Protein Coding	49	GC12M021764	3.3	https://www.genecards.org/cgi-bin/carddisp.pl?gene=KCNJ8
PRF1	Perforin 1	Protein Coding	51	GC10M070597	3.3	https://www.genecards.org/cgi-bin/carddisp.pl?gene=PRF1
ENTPD1	Ectonucleoside Triphosphate Diphosphohydrolase 1	Protein Coding	53	GC10P095711	3.3	https://www.genecards.org/cgi-bin/carddisp.pl?gene=ENTPD1
TRAF6	TNF Receptor Associated Factor 6	Protein Coding	53	GC11M036467	3.29	https://www.genecards.org/cgi-bin/carddisp.pl?gene=TRAF6
SLC6A4	Solute Carrier Family 6 Member 4	Protein Coding	54	GC17M030194	3.28	https://www.genecards.org/cgi-bin/carddisp.pl?gene=SLC6A4
NR1H2	Nuclear Receptor Subfamily 1 Group H Member 2	Protein Coding	54	GC19P050329	3.28	https://www.genecards.org/cgi-bin/carddisp.pl?gene=NR1H2
TNNC1	Troponin C1, Slow Skeletal And Cardiac Type	Protein Coding	52	GC03M052485	3.28	https://www.genecards.org/cgi-bin/carddisp.pl?gene=TNNC1
HSP90AA1	Heat Shock Protein 90 Alpha Family Class A Member 1	Protein Coding	54	GC14M102080	3.27	https://www.genecards.org/cgi-bin/carddisp.pl?gene=HSP90AA1
CHI3L1	Chitinase 3 Like 1	Protein Coding	49	GC01M203148	3.27	https://www.genecards.org/cgi-bin/carddisp.pl?gene=CHI3L1
GCKR	Glucokinase Regulator	Protein Coding	46	GC02P027461	3.26	https://www.genecards.org/cgi-bin/carddisp.pl?gene=GCKR
IL18BP	Interleukin 18 Binding Protein	Protein Coding	44	GC11P071998	3.26	https://www.genecards.org/cgi-bin/carddisp.pl?gene=IL18BP
HSPB8	Heat Shock Protein Family B (Small) Member 8	Protein Coding	51	GC12P119178	3.26	https://www.genecards.org/cgi-bin/carddisp.pl?gene=HSPB8
NTS	Neurotensin	Protein Coding	45	GC12P085876	3.25	https://www.genecards.org/cgi-bin/carddisp.pl?gene=NTS
TRPV1	Transient Receptor Potential Cation Channel Subfamily V Member 1	Protein Coding	53	GC17M003565	3.25	https://www.genecards.org/cgi-bin/carddisp.pl?gene=TRPV1
KMO	Kynurenine 3-Monooxygenase	Protein Coding	50	GC01P241532	3.24	https://www.genecards.org/cgi-bin/carddisp.pl?gene=KMO
SCNN1A	Sodium Channel Epithelial 1 Alpha Subunit	Protein Coding	54	GC12M006326	3.24	https://www.genecards.org/cgi-bin/carddisp.pl?gene=SCNN1A
POMC	Proopiomelanocortin	Protein Coding	54	GC02M025160	3.24	https://www.genecards.org/cgi-bin/carddisp.pl?gene=POMC
IL33	Interleukin 33	Protein Coding	45	GC09P006206	3.24	https://www.genecards.org/cgi-bin/carddisp.pl?gene=IL33
THRA	Thyroid Hormone Receptor Alpha	Protein Coding	55	GC17P040058	3.22	https://www.genecards.org/cgi-bin/carddisp.pl?gene=THRA
GPX1	Glutathione Peroxidase 1	Protein Coding	54	GC03M049374	3.2	https://www.genecards.org/cgi-bin/carddisp.pl?gene=GPX1
CTSD	Cathepsin D	Protein Coding	59	GC11M001752	3.2	https://www.genecards.org/cgi-bin/carddisp.pl?gene=CTSD
ADCYAP1	Adenylate Cyclase Activating Polypeptide 1	Protein Coding	47	GC18P000895	3.2	https://www.genecards.org/cgi-bin/carddisp.pl?gene=ADCYAP1
DRD2	Dopamine Receptor D2	Protein Coding	56	GC11M113314	3.19	https://www.genecards.org/cgi-bin/carddisp.pl?gene=DRD2
BMP2	Bone Morphogenetic Protein 2	Protein Coding	53	GC20P006696	3.18	https://www.genecards.org/cgi-bin/carddisp.pl?gene=BMP2
BVES	Blood Vessel Epicardial Substance	Protein Coding	46	GC06M105096	3.18	https://www.genecards.org/cgi-bin/carddisp.pl?gene=BVES
MGP	Matrix Gla Protein	Protein Coding	48	GC12M014881	3.17	https://www.genecards.org/cgi-bin/carddisp.pl?gene=MGP
CPB2	Carboxypeptidase B2	Protein Coding	51	GC13M046053	3.17	https://www.genecards.org/cgi-bin/carddisp.pl?gene=CPB2
PROC	Protein C, Inactivator Of Coagulation Factors Va And VIIIa	Protein Coding	56	GC02P127418	3.17	https://www.genecards.org/cgi-bin/carddisp.pl?gene=PROC
GATA2	GATA Binding Protein 2	Protein Coding	54	GC03M128479	3.16	https://www.genecards.org/cgi-bin/carddisp.pl?gene=GATA2
ATP1A2	ATPase Na+/K+ Transporting Subunit Alpha 2	Protein Coding	54	GC01P160085	3.16	https://www.genecards.org/cgi-bin/carddisp.pl?gene=ATP1A2
LIF	LIF Interleukin 6 Family Cytokine	Protein Coding	49	GC22M030240	3.15	https://www.genecards.org/cgi-bin/carddisp.pl?gene=LIF
SNCA	Synuclein Alpha	Protein Coding	56	GC04M089724	3.14	https://www.genecards.org/cgi-bin/carddisp.pl?gene=SNCA
CHRM2	Cholinergic Receptor Muscarinic 2	Protein Coding	54	GC07P136868	3.14	https://www.genecards.org/cgi-bin/carddisp.pl?gene=CHRM2
CPT1A	Carnitine Palmitoyltransferase 1A	Protein Coding	55	GC11M068772	3.14	https://www.genecards.org/cgi-bin/carddisp.pl?gene=CPT1A
GSTP1	Glutathione S-Transferase Pi 1	Protein Coding	57	GC11P067583	3.13	https://www.genecards.org/cgi-bin/carddisp.pl?gene=GSTP1
ADAMTS1	ADAM Metallopeptidase With Thrombospondin Type 1 Motif 1	Protein Coding	50	GC21M026835	3.13	https://www.genecards.org/cgi-bin/carddisp.pl?gene=ADAMTS1
CYP2J2	Cytochrome P450 Family 2 Subfamily J Member 2	Protein Coding	50	GC01M059893	3.13	https://www.genecards.org/cgi-bin/carddisp.pl?gene=CYP2J2
MAPK3	Mitogen-Activated Protein Kinase 3	Protein Coding	56	GC16M030125	3.13	https://www.genecards.org/cgi-bin/carddisp.pl?gene=MAPK3
DKK1	Dickkopf WNT Signaling Pathway Inhibitor 1	Protein Coding	51	GC10P052314	3.11	https://www.genecards.org/cgi-bin/carddisp.pl?gene=DKK1
VIM	Vimentin	Protein Coding	56	GC10P017227	3.11	https://www.genecards.org/cgi-bin/carddisp.pl?gene=VIM
GSN	Gelsolin	Protein Coding	55	GC09P121207	3.11	https://www.genecards.org/cgi-bin/carddisp.pl?gene=GSN
ABCG1	ATP Binding Cassette Subfamily G Member 1	Protein Coding	50	GC21P042199	3.11	https://www.genecards.org/cgi-bin/carddisp.pl?gene=ABCG1
LRP5	LDL Receptor Related Protein 5	Protein Coding	55	GC11P068330	3.1	https://www.genecards.org/cgi-bin/carddisp.pl?gene=LRP5
PPIA	Peptidylprolyl Isomerase A	Protein Coding	53	GC07P044811	3.1	https://www.genecards.org/cgi-bin/carddisp.pl?gene=PPIA
ITLN1	Intelectin 1	Protein Coding	45	GC01M160846	3.09	https://www.genecards.org/cgi-bin/carddisp.pl?gene=ITLN1
VTN	Vitronectin	Protein Coding	50	GC17M029379	3.09	https://www.genecards.org/cgi-bin/carddisp.pl?gene=VTN
HRH1	Histamine Receptor H1	Protein Coding	53	GC03P011113	3.09	https://www.genecards.org/cgi-bin/carddisp.pl?gene=HRH1
IL6ST	Interleukin 6 Signal Transducer	Protein Coding	51	GC05M055935	3.09	https://www.genecards.org/cgi-bin/carddisp.pl?gene=IL6ST
CRH	Corticotropin Releasing Hormone	Protein Coding	49	GC08M066208	3.08	https://www.genecards.org/cgi-bin/carddisp.pl?gene=CRH
NTRK1	Neurotrophic Receptor Tyrosine Kinase 1	Protein Coding	56	GC01P156786	3.08	https://www.genecards.org/cgi-bin/carddisp.pl?gene=NTRK1
RELA	RELA Proto-Oncogene, NF-KB Subunit	Protein Coding	56	GC11M065671	3.07	https://www.genecards.org/cgi-bin/carddisp.pl?gene=RELA
GAPDH	Glyceraldehyde-3-Phosphate Dehydrogenase	Protein Coding	54	GC12P006533	3.07	https://www.genecards.org/cgi-bin/carddisp.pl?gene=GAPDH
SMARCA4	SWI/SNF Related, Matrix Associated, Actin Dependent Regulator Of Chromatin, Subfamily A, Member 4	Protein Coding	57	GC19P010932	3.06	https://www.genecards.org/cgi-bin/carddisp.pl?gene=SMARCA4
CPT2	Carnitine Palmitoyltransferase 2	Protein Coding	56	GC01P053196	3.05	https://www.genecards.org/cgi-bin/carddisp.pl?gene=CPT2
ABO	ABO, Alpha 1-3-N-Acetylgalactosaminyltransferase And Alpha 1-3-Galactosyltransferase	Protein Coding	44	GC09M133250	3.05	https://www.genecards.org/cgi-bin/carddisp.pl?gene=ABO
CXCL10	C-X-C Motif Chemokine Ligand 10	Protein Coding	50	GC04M076021	3.04	https://www.genecards.org/cgi-bin/carddisp.pl?gene=CXCL10
FABP4	Fatty Acid Binding Protein 4	Protein Coding	51	GC08M081478	3.03	https://www.genecards.org/cgi-bin/carddisp.pl?gene=FABP4
ADRB3	Adrenoceptor Beta 3	Protein Coding	50	GC08M037962	3.03	https://www.genecards.org/cgi-bin/carddisp.pl?gene=ADRB3
HRH2	Histamine Receptor H2	Protein Coding	50	GC05P175659	3.02	https://www.genecards.org/cgi-bin/carddisp.pl?gene=HRH2
CDKN1A	Cyclin Dependent Kinase Inhibitor 1A	Protein Coding	57	GC06P043169	3.02	https://www.genecards.org/cgi-bin/carddisp.pl?gene=CDKN1A
CSF2	Colony Stimulating Factor 2	Protein Coding	50	GC05P132073	3.02	https://www.genecards.org/cgi-bin/carddisp.pl?gene=CSF2
CFLAR	CASP8 And FADD Like Apoptosis Regulator	Protein Coding	53	GC02P201117	3.02	https://www.genecards.org/cgi-bin/carddisp.pl?gene=CFLAR
MASP2	Mannan Binding Lectin Serine Peptidase 2	Protein Coding	50	GC01M011086	3.02	https://www.genecards.org/cgi-bin/carddisp.pl?gene=MASP2
SP1	Sp1 Transcription Factor	Protein Coding	50	GC12P053380	3.02	https://www.genecards.org/cgi-bin/carddisp.pl?gene=SP1
PDE4D	Phosphodiesterase 4D	Protein Coding	55	GC05M058969	3.02	https://www.genecards.org/cgi-bin/carddisp.pl?gene=PDE4D
VCP	Valosin Containing Protein	Protein Coding	55	GC09M035056	3.01	https://www.genecards.org/cgi-bin/carddisp.pl?gene=VCP
SLC16A1	Solute Carrier Family 16 Member 1	Protein Coding	54	GC01M112912	3	https://www.genecards.org/cgi-bin/carddisp.pl?gene=SLC16A1
ATP1B1	ATPase Na+/K+ Transporting Subunit Beta 1	Protein Coding	53	GC01P169105	3	https://www.genecards.org/cgi-bin/carddisp.pl?gene=ATP1B1
PLA2G4A	Phospholipase A2 Group IVA	Protein Coding	54	GC01P186798	2.99	https://www.genecards.org/cgi-bin/carddisp.pl?gene=PLA2G4A
FOXP2	Forkhead Box P2	Protein Coding	50	GC07P114086	2.99	https://www.genecards.org/cgi-bin/carddisp.pl?gene=FOXP2
APOA4	Apolipoprotein A4	Protein Coding	48	GC11M116820	2.98	https://www.genecards.org/cgi-bin/carddisp.pl?gene=APOA4
NR1H3	Nuclear Receptor Subfamily 1 Group H Member 3	Protein Coding	53	GC11P047269	2.97	https://www.genecards.org/cgi-bin/carddisp.pl?gene=NR1H3
MIR221	MicroRNA 221	RNA Gene	21	GC0XM045746	2.96	https://www.genecards.org/cgi-bin/carddisp.pl?gene=MIR221
NDUFS4	NADH:Ubiquinone Oxidoreductase Subunit S4	Protein Coding	49	GC05P053560	2.96	https://www.genecards.org/cgi-bin/carddisp.pl?gene=NDUFS4
AHSG	Alpha 2-HS Glycoprotein	Protein Coding	50	GC03P186612	2.95	https://www.genecards.org/cgi-bin/carddisp.pl?gene=AHSG
PDGFB	Platelet Derived Growth Factor Subunit B	Protein Coding	56	GC22M043950	2.94	https://www.genecards.org/cgi-bin/carddisp.pl?gene=PDGFB
KALRN	Kalirin RhoGEF Kinase	Protein Coding	49	GC03P124033	2.94	https://www.genecards.org/cgi-bin/carddisp.pl?gene=KALRN
TGM2	Transglutaminase 2	Protein Coding	54	GC20M038127	2.94	https://www.genecards.org/cgi-bin/carddisp.pl?gene=TGM2
SAA1	Serum Amyloid A1	Protein Coding	48	GC11P018267	2.93	https://www.genecards.org/cgi-bin/carddisp.pl?gene=SAA1
BNIP3	BCL2 Interacting Protein 3	Protein Coding	48	GC10M131966	2.91	https://www.genecards.org/cgi-bin/carddisp.pl?gene=BNIP3
PVALB	Parvalbumin	Protein Coding	45	GC22M036800	2.91	https://www.genecards.org/cgi-bin/carddisp.pl?gene=PVALB
GLUL	Glutamate-Ammonia Ligase	Protein Coding	56	GC01M182350	2.9	https://www.genecards.org/cgi-bin/carddisp.pl?gene=GLUL
TNFSF10	TNF Superfamily Member 10	Protein Coding	53	GC03M172505	2.89	https://www.genecards.org/cgi-bin/carddisp.pl?gene=TNFSF10
GRK5	G Protein-Coupled Receptor Kinase 5	Protein Coding	49	GC10P119207	2.89	https://www.genecards.org/cgi-bin/carddisp.pl?gene=GRK5
TPO	Thyroid Peroxidase	Protein Coding	54	GC02P001396	2.88	https://www.genecards.org/cgi-bin/carddisp.pl?gene=TPO
ERN1	Endoplasmic Reticulum To Nucleus Signaling 1	Protein Coding	53	GC17M064039	2.87	https://www.genecards.org/cgi-bin/carddisp.pl?gene=ERN1
CRYAB	Crystallin Alpha B	Protein Coding	51	GC11M111908	2.86	https://www.genecards.org/cgi-bin/carddisp.pl?gene=CRYAB
ATP5F1E	ATP Synthase F1 Subunit Epsilon	Protein Coding	37	GC20M059026	2.86	https://www.genecards.org/cgi-bin/carddisp.pl?gene=ATP5F1E
F12	Coagulation Factor XII	Protein Coding	54	GC05M177402	2.85	https://www.genecards.org/cgi-bin/carddisp.pl?gene=F12
HRH3	Histamine Receptor H3	Protein Coding	47	GC20M062214	2.85	https://www.genecards.org/cgi-bin/carddisp.pl?gene=HRH3
PLA2G2A	Phospholipase A2 Group IIA	Protein Coding	52	GC01M019975	2.85	https://www.genecards.org/cgi-bin/carddisp.pl?gene=PLA2G2A
MIR34A	MicroRNA 34a	RNA Gene	23	GC01M009151	2.85	https://www.genecards.org/cgi-bin/carddisp.pl?gene=MIR34A
CASQ2	Calsequestrin 2	Protein Coding	50	GC01M115700	2.85	https://www.genecards.org/cgi-bin/carddisp.pl?gene=CASQ2
MIR133A1	MicroRNA 133a-1	RNA Gene	18	GC18M021826	2.85	https://www.genecards.org/cgi-bin/carddisp.pl?gene=MIR133A1
ANK2	Ankyrin 2	Protein Coding	48	GC04P112818	2.84	https://www.genecards.org/cgi-bin/carddisp.pl?gene=ANK2
PTH	Parathyroid Hormone	Protein Coding	53	GC11M013470	2.84	https://www.genecards.org/cgi-bin/carddisp.pl?gene=PTH
VKORC1	Vitamin K Epoxide Reductase Complex Subunit 1	Protein Coding	53	GC16M031105	2.84	https://www.genecards.org/cgi-bin/carddisp.pl?gene=VKORC1
CACNA1S	Calcium Voltage-Gated Channel Subunit Alpha1 S	Protein Coding	54	GC01M201008	2.83	https://www.genecards.org/cgi-bin/carddisp.pl?gene=CACNA1S
SLC6A2	Solute Carrier Family 6 Member 2	Protein Coding	55	GC16P055656	2.83	https://www.genecards.org/cgi-bin/carddisp.pl?gene=SLC6A2
ARG1	Arginase 1	Protein Coding	56	GC06P131553	2.83	https://www.genecards.org/cgi-bin/carddisp.pl?gene=ARG1
HAMP	Hepcidin Antimicrobial Peptide	Protein Coding	49	GC19P037177	2.82	https://www.genecards.org/cgi-bin/carddisp.pl?gene=HAMP
PNOC	Prepronociceptin	Protein Coding	42	GC08P028316	2.82	https://www.genecards.org/cgi-bin/carddisp.pl?gene=PNOC
COMT	Catechol-O-Methyltransferase	Protein Coding	58	GC22P019941	2.81	https://www.genecards.org/cgi-bin/carddisp.pl?gene=COMT
CNR1	Cannabinoid Receptor 1	Protein Coding	53	GC06M088139	2.81	https://www.genecards.org/cgi-bin/carddisp.pl?gene=CNR1
LBP	Lipopolysaccharide Binding Protein	Protein Coding	50	GC20P038346	2.8	https://www.genecards.org/cgi-bin/carddisp.pl?gene=LBP
INSR	Insulin Receptor	Protein Coding	60	GC19M007112	2.8	https://www.genecards.org/cgi-bin/carddisp.pl?gene=INSR
PRKCD	Protein Kinase C Delta	Protein Coding	60	GC03P053190	2.79	https://www.genecards.org/cgi-bin/carddisp.pl?gene=PRKCD
CCL11	C-C Motif Chemokine Ligand 11	Protein Coding	49	GC17P034285	2.79	https://www.genecards.org/cgi-bin/carddisp.pl?gene=CCL11
BPI	Bactericidal Permeability Increasing Protein	Protein Coding	47	GC20P038304	2.79	https://www.genecards.org/cgi-bin/carddisp.pl?gene=BPI
KIF6	Kinesin Family Member 6	Protein Coding	42	GC06M040083	2.78	https://www.genecards.org/cgi-bin/carddisp.pl?gene=KIF6
MIR1-1	MicroRNA 1-1	RNA Gene	19	GC20P062845	2.78	https://www.genecards.org/cgi-bin/carddisp.pl?gene=MIR1-1
LEPQTL1	Leptin, Serum Levels Of	Genetic Locus	5	GC02U903086	2.77	https://www.genecards.org/cgi-bin/carddisp.pl?gene=LEPQTL1
NR3C1	Nuclear Receptor Subfamily 3 Group C Member 1	Protein Coding	57	GC05M143241	2.76	https://www.genecards.org/cgi-bin/carddisp.pl?gene=NR3C1
CLDN5	Claudin 5	Protein Coding	47	GC22M019510	2.76	https://www.genecards.org/cgi-bin/carddisp.pl?gene=CLDN5
SLC5A1	Solute Carrier Family 5 Member 1	Protein Coding	55	GC22P032043	2.75	https://www.genecards.org/cgi-bin/carddisp.pl?gene=SLC5A1
OPRM1	Opioid Receptor Mu 1	Protein Coding	56	GC06P153921	2.75	https://www.genecards.org/cgi-bin/carddisp.pl?gene=OPRM1
RPS6KB1	Ribosomal Protein S6 Kinase B1	Protein Coding	56	GC17P059893	2.74	https://www.genecards.org/cgi-bin/carddisp.pl?gene=RPS6KB1
GDF2	Growth Differentiation Factor 2	Protein Coding	49	GC10P047322	2.74	https://www.genecards.org/cgi-bin/carddisp.pl?gene=GDF2
KLK1	Kallikrein 1	Protein Coding	50	GC19M050819	2.74	https://www.genecards.org/cgi-bin/carddisp.pl?gene=KLK1
MIR130A	MicroRNA 130a	RNA Gene	20	GC11P057641	2.74	https://www.genecards.org/cgi-bin/carddisp.pl?gene=MIR130A
GPX3	Glutathione Peroxidase 3	Protein Coding	51	GC05P150997	2.73	https://www.genecards.org/cgi-bin/carddisp.pl?gene=GPX3
MAP3K11	Mitogen-Activated Protein Kinase Kinase Kinase 11	Protein Coding	53	GC11M065615	2.73	https://www.genecards.org/cgi-bin/carddisp.pl?gene=MAP3K11
AMPD3	Adenosine Monophosphate Deaminase 3	Protein Coding	51	GC11P010309	2.72	https://www.genecards.org/cgi-bin/carddisp.pl?gene=AMPD3
NPR1	Natriuretic Peptide Receptor 1	Protein Coding	52	GC01P153686	2.72	https://www.genecards.org/cgi-bin/carddisp.pl?gene=NPR1
AQP4	Aquaporin 4	Protein Coding	50	GC18M026852	2.72	https://www.genecards.org/cgi-bin/carddisp.pl?gene=AQP4
LAMA2	Laminin Subunit Alpha 2	Protein Coding	48	GC06P128863	2.72	https://www.genecards.org/cgi-bin/carddisp.pl?gene=LAMA2
NCAM1	Neural Cell Adhesion Molecule 1	Protein Coding	52	GC11P112961	2.71	https://www.genecards.org/cgi-bin/carddisp.pl?gene=NCAM1
GJA5	Gap Junction Protein Alpha 5	Protein Coding	51	GC01M147756	2.71	https://www.genecards.org/cgi-bin/carddisp.pl?gene=GJA5
TNFSF12	TNF Superfamily Member 12	Protein Coding	46	GC17P007829	2.7	https://www.genecards.org/cgi-bin/carddisp.pl?gene=TNFSF12
KRT18	Keratin 18	Protein Coding	55	GC12P052948	2.7	https://www.genecards.org/cgi-bin/carddisp.pl?gene=KRT18
AMPD1	Adenosine Monophosphate Deaminase 1	Protein Coding	51	GC01M114673	2.7	https://www.genecards.org/cgi-bin/carddisp.pl?gene=AMPD1
CYP7A1	Cytochrome P450 Family 7 Subfamily A Member 1	Protein Coding	49	GC08M058476	2.7	https://www.genecards.org/cgi-bin/carddisp.pl?gene=CYP7A1
XBP1	X-Box Binding Protein 1	Protein Coding	52	GC22M028794	2.69	https://www.genecards.org/cgi-bin/carddisp.pl?gene=XBP1
CD59	CD59 Molecule (CD59 Blood Group)	Protein Coding	53	GC11M033699	2.68	https://www.genecards.org/cgi-bin/carddisp.pl?gene=CD59
GNAI1	G Protein Subunit Alpha I1	Protein Coding	52	GC07P079763	2.67	https://www.genecards.org/cgi-bin/carddisp.pl?gene=GNAI1
GAL	Galanin And GMAP Prepropeptide	Protein Coding	50	GC11P068701	2.66	https://www.genecards.org/cgi-bin/carddisp.pl?gene=GAL
DCN	Decorin	Protein Coding	53	GC12M091140	2.66	https://www.genecards.org/cgi-bin/carddisp.pl?gene=DCN
APLNR	Apelin Receptor	Protein Coding	48	GC11M057233	2.65	https://www.genecards.org/cgi-bin/carddisp.pl?gene=APLNR
FGF5	Fibroblast Growth Factor 5	Protein Coding	52	GC04P080266	2.65	https://www.genecards.org/cgi-bin/carddisp.pl?gene=FGF5
HTR3A	5-Hydroxytryptamine Receptor 3A	Protein Coding	53	GC11P113974	2.65	https://www.genecards.org/cgi-bin/carddisp.pl?gene=HTR3A
GSTT1	Glutathione S-Transferase Theta 1	Protein Coding	39	GC22Mi00270	2.64	https://www.genecards.org/cgi-bin/carddisp.pl?gene=GSTT1
PTPN11	Protein Tyrosine Phosphatase Non-Receptor Type 11	Protein Coding	58	GC12P112418	2.64	https://www.genecards.org/cgi-bin/carddisp.pl?gene=PTPN11
F2RL3	F2R Like Thrombin Or Trypsin Receptor 3	Protein Coding	51	GC19P016888	2.64	https://www.genecards.org/cgi-bin/carddisp.pl?gene=F2RL3
PRKAA1	Protein Kinase AMP-Activated Catalytic Subunit Alpha 1	Protein Coding	54	GC05M040759	2.63	https://www.genecards.org/cgi-bin/carddisp.pl?gene=PRKAA1
COL4A2	Collagen Type IV Alpha 2 Chain	Protein Coding	51	GC13P110305	2.63	https://www.genecards.org/cgi-bin/carddisp.pl?gene=COL4A2
CMA1	Chymase 1	Protein Coding	50	GC14M024506	2.63	https://www.genecards.org/cgi-bin/carddisp.pl?gene=CMA1
BAK1	BCL2 Antagonist/Killer 1	Protein Coding	51	GC06M033572	2.63	https://www.genecards.org/cgi-bin/carddisp.pl?gene=BAK1
CD69	CD69 Molecule	Protein Coding	46	GC12M012620	2.62	https://www.genecards.org/cgi-bin/carddisp.pl?gene=CD69
CYSLTR2	Cysteinyl Leukotriene Receptor 2	Protein Coding	52	GC13P048653	2.62	https://www.genecards.org/cgi-bin/carddisp.pl?gene=CYSLTR2
FKBP1A	FKBP Prolyl Isomerase 1A	Protein Coding	53	GC20M001349	2.62	https://www.genecards.org/cgi-bin/carddisp.pl?gene=FKBP1A
MMP8	Matrix Metallopeptidase 8	Protein Coding	53	GC11M102617	2.62	https://www.genecards.org/cgi-bin/carddisp.pl?gene=MMP8
ABCG2	ATP Binding Cassette Subfamily G Member 2 (Junior Blood Group)	Protein Coding	57	GC04M088090	2.62	https://www.genecards.org/cgi-bin/carddisp.pl?gene=ABCG2
VDR	Vitamin D Receptor	Protein Coding	57	GC12M047841	2.61	https://www.genecards.org/cgi-bin/carddisp.pl?gene=VDR
SLC25A4	Solute Carrier Family 25 Member 4	Protein Coding	53	GC04P185143	2.61	https://www.genecards.org/cgi-bin/carddisp.pl?gene=SLC25A4
ANKRD1	Ankyrin Repeat Domain 1	Protein Coding	48	GC10M090912	2.6	https://www.genecards.org/cgi-bin/carddisp.pl?gene=ANKRD1
HSPA12B	Heat Shock Protein Family A (Hsp70) Member 12B	Protein Coding	40	GC20P003708	2.6	https://www.genecards.org/cgi-bin/carddisp.pl?gene=HSPA12B
PROZ	Protein Z, Vitamin K Dependent Plasma Glycoprotein	Protein Coding	46	GC13P113158	2.6	https://www.genecards.org/cgi-bin/carddisp.pl?gene=PROZ
CYP3A4	Cytochrome P450 Family 3 Subfamily A Member 4	Protein Coding	56	GC07M099759	2.6	https://www.genecards.org/cgi-bin/carddisp.pl?gene=CYP3A4
NOX4	NADPH Oxidase 4	Protein Coding	48	GC11M089324	2.6	https://www.genecards.org/cgi-bin/carddisp.pl?gene=NOX4
CACNA1B	Calcium Voltage-Gated Channel Subunit Alpha1 B	Protein Coding	55	GC09P137877	2.59	https://www.genecards.org/cgi-bin/carddisp.pl?gene=CACNA1B
BLZF1	Basic Leucine Zipper Nuclear Factor 1	Protein Coding	43	GC01P169337	2.59	https://www.genecards.org/cgi-bin/carddisp.pl?gene=BLZF1
SHH	Sonic Hedgehog Signaling Molecule	Protein Coding	56	GC07M155799	2.59	https://www.genecards.org/cgi-bin/carddisp.pl?gene=SHH
CAST	Calpastatin	Protein Coding	51	GC05P096525	2.59	https://www.genecards.org/cgi-bin/carddisp.pl?gene=CAST
CHAT	Choline O-Acetyltransferase	Protein Coding	54	GC10P049609	2.59	https://www.genecards.org/cgi-bin/carddisp.pl?gene=CHAT
IL1RL1	Interleukin 1 Receptor Like 1	Protein Coding	47	GC02P102294	2.58	https://www.genecards.org/cgi-bin/carddisp.pl?gene=IL1RL1
FGF4	Fibroblast Growth Factor 4	Protein Coding	50	GC11M069762	2.58	https://www.genecards.org/cgi-bin/carddisp.pl?gene=FGF4
TUG1	Taurine Up-Regulated 1	RNA Gene	25	GC22P030969	2.57	https://www.genecards.org/cgi-bin/carddisp.pl?gene=TUG1
IGHE	Immunoglobulin Heavy Constant Epsilon	Protein Coding	31	GC14M105764	2.57	https://www.genecards.org/cgi-bin/carddisp.pl?gene=IGHE
DNASE1	Deoxyribonuclease 1	Protein Coding	47	GC16P003611	2.56	https://www.genecards.org/cgi-bin/carddisp.pl?gene=DNASE1
DDAH1	Dimethylarginine Dimethylaminohydrolase 1	Protein Coding	49	GC01M085318	2.56	https://www.genecards.org/cgi-bin/carddisp.pl?gene=DDAH1
XIAP	X-Linked Inhibitor Of Apoptosis	Protein Coding	54	GC0XP123859	2.56	https://www.genecards.org/cgi-bin/carddisp.pl?gene=XIAP
ITGA7	Integrin Subunit Alpha 7	Protein Coding	53	GC12M055684	2.56	https://www.genecards.org/cgi-bin/carddisp.pl?gene=ITGA7
NRP1	Neuropilin 1	Protein Coding	53	GC10M033216	2.56	https://www.genecards.org/cgi-bin/carddisp.pl?gene=NRP1
BGN	Biglycan	Protein Coding	49	GC0XP153494	2.55	https://www.genecards.org/cgi-bin/carddisp.pl?gene=BGN
CHUK	Component Of Inhibitor Of Nuclear Factor Kappa B Kinase Complex	Protein Coding	59	GC10M100188	2.55	https://www.genecards.org/cgi-bin/carddisp.pl?gene=CHUK
SMAD4	SMAD Family Member 4	Protein Coding	57	GC18P051028	2.55	https://www.genecards.org/cgi-bin/carddisp.pl?gene=SMAD4
SLC1A3	Solute Carrier Family 1 Member 3	Protein Coding	56	GC05P036606	2.54	https://www.genecards.org/cgi-bin/carddisp.pl?gene=SLC1A3
MMP13	Matrix Metallopeptidase 13	Protein Coding	57	GC11M102942	2.54	https://www.genecards.org/cgi-bin/carddisp.pl?gene=MMP13
ACACA	Acetyl-CoA Carboxylase Alpha	Protein Coding	55	GC17M037084	2.53	https://www.genecards.org/cgi-bin/carddisp.pl?gene=ACACA
EEF2	Eukaryotic Translation Elongation Factor 2	Protein Coding	55	GC19M003976	2.53	https://www.genecards.org/cgi-bin/carddisp.pl?gene=EEF2
STK11	Serine/Threonine Kinase 11	Protein Coding	55	GC19P001205	2.53	https://www.genecards.org/cgi-bin/carddisp.pl?gene=STK11
ITGAV	Integrin Subunit Alpha V	Protein Coding	53	GC02P186589	2.53	https://www.genecards.org/cgi-bin/carddisp.pl?gene=ITGAV
PSAP	Prosaposin	Protein Coding	52	GC10M071816	2.53	https://www.genecards.org/cgi-bin/carddisp.pl?gene=PSAP
TAC1	Tachykinin Precursor 1	Protein Coding	50	GC07P097731	2.53	https://www.genecards.org/cgi-bin/carddisp.pl?gene=TAC1
C5	Complement C5	Protein Coding	53	GC09M120952	2.52	https://www.genecards.org/cgi-bin/carddisp.pl?gene=C5
HLA-DQB1	Major Histocompatibility Complex, Class II, DQ Beta 1	Protein Coding	50	GC06M032629	2.52	https://www.genecards.org/cgi-bin/carddisp.pl?gene=HLA-DQB1
NF2	Neurofibromin 2	Protein Coding	55	GC22P029603	2.52	https://www.genecards.org/cgi-bin/carddisp.pl?gene=NF2
SLC2A4	Solute Carrier Family 2 Member 4	Protein Coding	53	GC17P007282	2.51	https://www.genecards.org/cgi-bin/carddisp.pl?gene=SLC2A4
MIR92A1	MicroRNA 92a-1	RNA Gene	19	GC13P091384	2.51	https://www.genecards.org/cgi-bin/carddisp.pl?gene=MIR92A1
DAPK1	Death Associated Protein Kinase 1	Protein Coding	54	GC09P087497	2.51	https://www.genecards.org/cgi-bin/carddisp.pl?gene=DAPK1
MAP2K6	Mitogen-Activated Protein Kinase Kinase 6	Protein Coding	53	GC17P069414	2.51	https://www.genecards.org/cgi-bin/carddisp.pl?gene=MAP2K6
TSC2	TSC Complex Subunit 2	Protein Coding	56	GC16P002323	2.51	https://www.genecards.org/cgi-bin/carddisp.pl?gene=TSC2
PER2	Period Circadian Regulator 2	Protein Coding	50	GC02M238244	2.5	https://www.genecards.org/cgi-bin/carddisp.pl?gene=PER2
LTF	Lactotransferrin	Protein Coding	50	GC03M046435	2.5	https://www.genecards.org/cgi-bin/carddisp.pl?gene=LTF
GAA	Glucosidase Alpha, Acid	Protein Coding	54	GC17P080101	2.49	https://www.genecards.org/cgi-bin/carddisp.pl?gene=GAA
SERPINA4	Serpin Family A Member 4	Protein Coding	46	GC14P094561	2.49	https://www.genecards.org/cgi-bin/carddisp.pl?gene=SERPINA4
ITGA4	Integrin Subunit Alpha 4	Protein Coding	54	GC02P181456	2.49	https://www.genecards.org/cgi-bin/carddisp.pl?gene=ITGA4
GZMB	Granzyme B	Protein Coding	51	GC14M024630	2.49	https://www.genecards.org/cgi-bin/carddisp.pl?gene=GZMB
CXCR3	C-X-C Motif Chemokine Receptor 3	Protein Coding	50	GC0XM071615	2.48	https://www.genecards.org/cgi-bin/carddisp.pl?gene=CXCR3
H2AFX	H2A Histone Family Member X	Protein Coding	50	GC11M119095	2.48	https://www.genecards.org/cgi-bin/carddisp.pl?gene=H2AFX
MAPKAPK2	MAPK Activated Protein Kinase 2	Protein Coding	54	GC01P206684	2.48	https://www.genecards.org/cgi-bin/carddisp.pl?gene=MAPKAPK2
MERTK	MER Proto-Oncogene, Tyrosine Kinase	Protein Coding	56	GC02P111898	2.48	https://www.genecards.org/cgi-bin/carddisp.pl?gene=MERTK
FZD4	Frizzled Class Receptor 4	Protein Coding	57	GC11M086945	2.48	https://www.genecards.org/cgi-bin/carddisp.pl?gene=FZD4
MME	Membrane Metalloendopeptidase	Protein Coding	57	GC03P155024	2.47	https://www.genecards.org/cgi-bin/carddisp.pl?gene=MME
CA1	Carbonic Anhydrase 1	Protein Coding	53	GC08M085327	2.47	https://www.genecards.org/cgi-bin/carddisp.pl?gene=CA1
SERPIND1	Serpin Family D Member 1	Protein Coding	52	GC22P020773	2.47	https://www.genecards.org/cgi-bin/carddisp.pl?gene=SERPIND1
GAD1	Glutamate Decarboxylase 1	Protein Coding	57	GC02P170813	2.47	https://www.genecards.org/cgi-bin/carddisp.pl?gene=GAD1
RHOA	Ras Homolog Family Member A	Protein Coding	52	GC03M049397	2.46	https://www.genecards.org/cgi-bin/carddisp.pl?gene=RHOA
IGF1R	Insulin Like Growth Factor 1 Receptor	Protein Coding	62	GC15P098648	2.46	https://www.genecards.org/cgi-bin/carddisp.pl?gene=IGF1R
PDE4A	Phosphodiesterase 4A	Protein Coding	52	GC19P010392	2.45	https://www.genecards.org/cgi-bin/carddisp.pl?gene=PDE4A
TUBA1B	Tubulin Alpha 1b	Protein Coding	48	GC12M049127	2.45	https://www.genecards.org/cgi-bin/carddisp.pl?gene=TUBA1B
AQP1	Aquaporin 1 (Colton Blood Group)	Protein Coding	52	GC07P030911	2.44	https://www.genecards.org/cgi-bin/carddisp.pl?gene=AQP1
SCN4A	Sodium Voltage-Gated Channel Alpha Subunit 4	Protein Coding	51	GC17M063938	2.43	https://www.genecards.org/cgi-bin/carddisp.pl?gene=SCN4A
MTRR	5-Methyltetrahydrofolate-Homocysteine Methyltransferase Reductase	Protein Coding	49	GC05P007851	2.43	https://www.genecards.org/cgi-bin/carddisp.pl?gene=MTRR
CCK	Cholecystokinin	Protein Coding	47	GC03M042274	2.43	https://www.genecards.org/cgi-bin/carddisp.pl?gene=CCK
AOC1	Amine Oxidase Copper Containing 1	Protein Coding	45	GC07P150824	2.43	https://www.genecards.org/cgi-bin/carddisp.pl?gene=AOC1
BECN1	Beclin 1	Protein Coding	53	GC17M042810	2.43	https://www.genecards.org/cgi-bin/carddisp.pl?gene=BECN1
GSTM1	Glutathione S-Transferase Mu 1	Protein Coding	48	GC01P109687	2.42	https://www.genecards.org/cgi-bin/carddisp.pl?gene=GSTM1
ADAMTS7	ADAM Metallopeptidase With Thrombospondin Type 1 Motif 7	Protein Coding	44	GC15M078759	2.42	https://www.genecards.org/cgi-bin/carddisp.pl?gene=ADAMTS7
CHIT1	Chitinase 1	Protein Coding	50	GC01M203181	2.42	https://www.genecards.org/cgi-bin/carddisp.pl?gene=CHIT1
UCA1	Urothelial Cancer Associated 1	RNA Gene	23	GC19P015828	2.41	https://www.genecards.org/cgi-bin/carddisp.pl?gene=UCA1
TBXAS1	Thromboxane A Synthase 1	Protein Coding	56	GC07P139777	2.41	https://www.genecards.org/cgi-bin/carddisp.pl?gene=TBXAS1
ECE1	Endothelin Converting Enzyme 1	Protein Coding	53	GC01M021217	2.41	https://www.genecards.org/cgi-bin/carddisp.pl?gene=ECE1
SGCB	Sarcoglycan Beta	Protein Coding	46	GC04M052019	2.41	https://www.genecards.org/cgi-bin/carddisp.pl?gene=SGCB
IAPP	Islet Amyloid Polypeptide	Protein Coding	46	GC12P021354	2.41	https://www.genecards.org/cgi-bin/carddisp.pl?gene=IAPP
S1PR1	Sphingosine-1-Phosphate Receptor 1	Protein Coding	51	GC01P101236	2.41	https://www.genecards.org/cgi-bin/carddisp.pl?gene=S1PR1
BGLAP	Bone Gamma-Carboxyglutamate Protein	Protein Coding	46	GC01P156211	2.41	https://www.genecards.org/cgi-bin/carddisp.pl?gene=BGLAP
TGFA	Transforming Growth Factor Alpha	Protein Coding	53	GC02M070410	2.39	https://www.genecards.org/cgi-bin/carddisp.pl?gene=TGFA
ITPR1	Inositol 1,4,5-Trisphosphate Receptor Type 1	Protein Coding	56	GC03P004486	2.39	https://www.genecards.org/cgi-bin/carddisp.pl?gene=ITPR1
SLC25A3	Solute Carrier Family 25 Member 3	Protein Coding	52	GC12P098593	2.39	https://www.genecards.org/cgi-bin/carddisp.pl?gene=SLC25A3
AGGF1	Angiogenic Factor With G-Patch And FHA Domains 1	Protein Coding	46	GC05P077029	2.39	https://www.genecards.org/cgi-bin/carddisp.pl?gene=AGGF1
COL1A2	Collagen Type I Alpha 2 Chain	Protein Coding	53	GC07P094394	2.39	https://www.genecards.org/cgi-bin/carddisp.pl?gene=COL1A2
FABP1	Fatty Acid Binding Protein 1	Protein Coding	50	GC02M088122	2.38	https://www.genecards.org/cgi-bin/carddisp.pl?gene=FABP1
MYL2	Myosin Light Chain 2	Protein Coding	55	GC12M110910	2.37	https://www.genecards.org/cgi-bin/carddisp.pl?gene=MYL2
GRIA1	Glutamate Ionotropic Receptor AMPA Type Subunit 1	Protein Coding	54	GC05P153467	2.37	https://www.genecards.org/cgi-bin/carddisp.pl?gene=GRIA1
HADHB	Hydroxyacyl-CoA Dehydrogenase Trifunctional Multienzyme Complex Subunit Beta	Protein Coding	54	GC02P026243	2.37	https://www.genecards.org/cgi-bin/carddisp.pl?gene=HADHB
VEGFC	Vascular Endothelial Growth Factor C	Protein Coding	53	GC04M176683	2.37	https://www.genecards.org/cgi-bin/carddisp.pl?gene=VEGFC
OPRK1	Opioid Receptor Kappa 1	Protein Coding	51	GC08M053227	2.37	https://www.genecards.org/cgi-bin/carddisp.pl?gene=OPRK1
ATF2	Activating Transcription Factor 2	Protein Coding	52	GC02M175072	2.36	https://www.genecards.org/cgi-bin/carddisp.pl?gene=ATF2
ROS1	ROS Proto-Oncogene 1, Receptor Tyrosine Kinase	Protein Coding	51	GC06M117287	2.36	https://www.genecards.org/cgi-bin/carddisp.pl?gene=ROS1
NEU1	Neuraminidase 1	Protein Coding	50	GC06M031857	2.36	https://www.genecards.org/cgi-bin/carddisp.pl?gene=NEU1
PTPA	Protein Phosphatase 2 Phosphatase Activator	Protein Coding	39	GC09P129111	2.36	https://www.genecards.org/cgi-bin/carddisp.pl?gene=PTPA
P2RY1	Purinergic Receptor P2Y1	Protein Coding	50	GC03P152835	2.35	https://www.genecards.org/cgi-bin/carddisp.pl?gene=P2RY1
LDHA	Lactate Dehydrogenase A	Protein Coding	57	GC11P018415	2.35	https://www.genecards.org/cgi-bin/carddisp.pl?gene=LDHA
CCL21	C-C Motif Chemokine Ligand 21	Protein Coding	48	GC09M034709	2.35	https://www.genecards.org/cgi-bin/carddisp.pl?gene=CCL21
ACHE	Acetylcholinesterase (Cartwright Blood Group)	Protein Coding	52	GC07M100889	2.34	https://www.genecards.org/cgi-bin/carddisp.pl?gene=ACHE
ZFYVE9	Zinc Finger FYVE-Type Containing 9	Protein Coding	45	GC01P052142	2.33	https://www.genecards.org/cgi-bin/carddisp.pl?gene=ZFYVE9
ANGPTL4	Angiopoietin Like 4	Protein Coding	51	GC19P008363	2.33	https://www.genecards.org/cgi-bin/carddisp.pl?gene=ANGPTL4
TIMP3	TIMP Metallopeptidase Inhibitor 3	Protein Coding	51	GC22P032800	2.32	https://www.genecards.org/cgi-bin/carddisp.pl?gene=TIMP3
TAB1	TGF-Beta Activated Kinase 1 (MAP3K7) Binding Protein 1	Protein Coding	47	GC22P039401	2.32	https://www.genecards.org/cgi-bin/carddisp.pl?gene=TAB1
DDIT3	DNA Damage Inducible Transcript 3	Protein Coding	51	GC12M057516	2.32	https://www.genecards.org/cgi-bin/carddisp.pl?gene=DDIT3
HADHA	Hydroxyacyl-CoA Dehydrogenase Trifunctional Multienzyme Complex Subunit Alpha	Protein Coding	53	GC02M026190	2.32	https://www.genecards.org/cgi-bin/carddisp.pl?gene=HADHA
FAP	Fibroblast Activation Protein Alpha	Protein Coding	48	GC02M162170	2.32	https://www.genecards.org/cgi-bin/carddisp.pl?gene=FAP
GOT2	Glutamic-Oxaloacetic Transaminase 2	Protein Coding	50	GC16M058707	2.32	https://www.genecards.org/cgi-bin/carddisp.pl?gene=GOT2
PRKCG	Protein Kinase C Gamma	Protein Coding	59	GC19P053879	2.32	https://www.genecards.org/cgi-bin/carddisp.pl?gene=PRKCG
PRKAB1	Protein Kinase AMP-Activated Non-Catalytic Subunit Beta 1	Protein Coding	54	GC12P119632	2.31	https://www.genecards.org/cgi-bin/carddisp.pl?gene=PRKAB1
MCU	Mitochondrial Calcium Uniporter	Protein Coding	41	GC10P072692	2.31	https://www.genecards.org/cgi-bin/carddisp.pl?gene=MCU
ADRA1A	Adrenoceptor Alpha 1A	Protein Coding	53	GC08M026747	2.31	https://www.genecards.org/cgi-bin/carddisp.pl?gene=ADRA1A
GC	GC Vitamin D Binding Protein	Protein Coding	49	GC04M071741	2.31	https://www.genecards.org/cgi-bin/carddisp.pl?gene=GC
CCN1	Cellular Communication Network Factor 1	Protein Coding	37	GC01P085581	2.31	https://www.genecards.org/cgi-bin/carddisp.pl?gene=CCN1
EIF2S1	Eukaryotic Translation Initiation Factor 2 Subunit Alpha	Protein Coding	51	GC14P067359	2.3	https://www.genecards.org/cgi-bin/carddisp.pl?gene=EIF2S1
HMOX2	Heme Oxygenase 2	Protein Coding	54	GC16P004474	2.3	https://www.genecards.org/cgi-bin/carddisp.pl?gene=HMOX2
RIPK2	Receptor Interacting Serine/Threonine Kinase 2	Protein Coding	53	GC08P089758	2.3	https://www.genecards.org/cgi-bin/carddisp.pl?gene=RIPK2
CYP17A1	Cytochrome P450 Family 17 Subfamily A Member 1	Protein Coding	56	GC10M102830	2.29	https://www.genecards.org/cgi-bin/carddisp.pl?gene=CYP17A1
MIR29A	MicroRNA 29a	RNA Gene	22	GC07M130876	2.29	https://www.genecards.org/cgi-bin/carddisp.pl?gene=MIR29A
GJC1	Gap Junction Protein Gamma 1	Protein Coding	48	GC17M044800	2.29	https://www.genecards.org/cgi-bin/carddisp.pl?gene=GJC1
HMCN1	Hemicentin 1	Protein Coding	44	GC01P185703	2.27	https://www.genecards.org/cgi-bin/carddisp.pl?gene=HMCN1
XRCC1	X-Ray Repair Cross Complementing 1	Protein Coding	49	GC19M043543	2.27	https://www.genecards.org/cgi-bin/carddisp.pl?gene=XRCC1
FBXO32	F-Box Protein 32	Protein Coding	46	GC08M123498	2.27	https://www.genecards.org/cgi-bin/carddisp.pl?gene=FBXO32
C3AR1	Complement C3a Receptor 1	Protein Coding	49	GC12M008058	2.27	https://www.genecards.org/cgi-bin/carddisp.pl?gene=C3AR1
MAPK9	Mitogen-Activated Protein Kinase 9	Protein Coding	54	GC05M180234	2.27	https://www.genecards.org/cgi-bin/carddisp.pl?gene=MAPK9
PPARD	Peroxisome Proliferator Activated Receptor Delta	Protein Coding	54	GC06P043121	2.27	https://www.genecards.org/cgi-bin/carddisp.pl?gene=PPARD
EPHA3	EPH Receptor A3	Protein Coding	51	GC03P089077	2.26	https://www.genecards.org/cgi-bin/carddisp.pl?gene=EPHA3
ADPRH	ADP-Ribosylarginine Hydrolase	Protein Coding	43	GC03P119579	2.26	https://www.genecards.org/cgi-bin/carddisp.pl?gene=ADPRH
RAC1	Rac Family Small GTPase 1	Protein Coding	56	GC07P006380	2.26	https://www.genecards.org/cgi-bin/carddisp.pl?gene=RAC1
ADK	Adenosine Kinase	Protein Coding	57	GC10P074152	2.26	https://www.genecards.org/cgi-bin/carddisp.pl?gene=ADK
EIF2AK3	Eukaryotic Translation Initiation Factor 2 Alpha Kinase 3	Protein Coding	54	GC02M088637	2.24	https://www.genecards.org/cgi-bin/carddisp.pl?gene=EIF2AK3
NID1	Nidogen 1	Protein Coding	46	GC01M235975	2.24	https://www.genecards.org/cgi-bin/carddisp.pl?gene=NID1
IL37	Interleukin 37	Protein Coding	43	GC02P114219	2.24	https://www.genecards.org/cgi-bin/carddisp.pl?gene=IL37
ETS1	ETS Proto-Oncogene 1, Transcription Factor	Protein Coding	55	GC11M128458	2.24	https://www.genecards.org/cgi-bin/carddisp.pl?gene=ETS1
CARD16	Caspase Recruitment Domain Family Member 16	Protein Coding	42	GC11M105041	2.24	https://www.genecards.org/cgi-bin/carddisp.pl?gene=CARD16
ADRA2A	Adrenoceptor Alpha 2A	Protein Coding	53	GC10P111077	2.24	https://www.genecards.org/cgi-bin/carddisp.pl?gene=ADRA2A
SDHA	Succinate Dehydrogenase Complex Flavoprotein Subunit A	Protein Coding	53	GC05P000208	2.23	https://www.genecards.org/cgi-bin/carddisp.pl?gene=SDHA
TUBB3	Tubulin Beta 3 Class III	Protein Coding	57	GC16P089919	2.23	https://www.genecards.org/cgi-bin/carddisp.pl?gene=TUBB3
MYC	MYC Proto-Oncogene, BHLH Transcription Factor	Protein Coding	59	GC08P127735	2.23	https://www.genecards.org/cgi-bin/carddisp.pl?gene=MYC
PROM1	Prominin 1	Protein Coding	51	GC04M015965	2.22	https://www.genecards.org/cgi-bin/carddisp.pl?gene=PROM1
ATF6	Activating Transcription Factor 6	Protein Coding	53	GC01P161766	2.22	https://www.genecards.org/cgi-bin/carddisp.pl?gene=ATF6
SULT1A3	Sulfotransferase Family 1A Member 3	Protein Coding	44	GC16P030199	2.22	https://www.genecards.org/cgi-bin/carddisp.pl?gene=SULT1A3
FYN	FYN Proto-Oncogene, Src Family Tyrosine Kinase	Protein Coding	55	GC06M111660	2.22	https://www.genecards.org/cgi-bin/carddisp.pl?gene=FYN
DPM1	Dolichyl-Phosphate Mannosyltransferase Subunit 1, Catalytic	Protein Coding	50	GC20M050934	2.21	https://www.genecards.org/cgi-bin/carddisp.pl?gene=DPM1
ACP1	Acid Phosphatase 1	Protein Coding	50	GC02P000254	2.21	https://www.genecards.org/cgi-bin/carddisp.pl?gene=ACP1
ADCY1	Adenylate Cyclase 1	Protein Coding	53	GC07P045580	2.21	https://www.genecards.org/cgi-bin/carddisp.pl?gene=ADCY1
ALOX15	Arachidonate 15-Lipoxygenase	Protein Coding	51	GC17M004630	2.2	https://www.genecards.org/cgi-bin/carddisp.pl?gene=ALOX15
GLUD1	Glutamate Dehydrogenase 1	Protein Coding	57	GC10M087050	2.19	https://www.genecards.org/cgi-bin/carddisp.pl?gene=GLUD1
SCN10A	Sodium Voltage-Gated Channel Alpha Subunit 10	Protein Coding	53	GC03M038713	2.18	https://www.genecards.org/cgi-bin/carddisp.pl?gene=SCN10A
ROCK1	Rho Associated Coiled-Coil Containing Protein Kinase 1	Protein Coding	56	GC18M020946	2.17	https://www.genecards.org/cgi-bin/carddisp.pl?gene=ROCK1
ADRA2C	Adrenoceptor Alpha 2C	Protein Coding	51	GC04P003804	2.17	https://www.genecards.org/cgi-bin/carddisp.pl?gene=ADRA2C
SOAT1	Sterol O-Acyltransferase 1	Protein Coding	50	GC01P179262	2.17	https://www.genecards.org/cgi-bin/carddisp.pl?gene=SOAT1
LRP1	LDL Receptor Related Protein 1	Protein Coding	53	GC12P057128	2.16	https://www.genecards.org/cgi-bin/carddisp.pl?gene=LRP1
BIRC5	Baculoviral IAP Repeat Containing 5	Protein Coding	53	GC17P078214	2.16	https://www.genecards.org/cgi-bin/carddisp.pl?gene=BIRC5
FKBP1B	FKBP Prolyl Isomerase 1B	Protein Coding	45	GC02P024011	2.16	https://www.genecards.org/cgi-bin/carddisp.pl?gene=FKBP1B
PARK7	Parkinsonism Associated Deglycase	Protein Coding	52	GC01P007957	2.16	https://www.genecards.org/cgi-bin/carddisp.pl?gene=PARK7
ASIC3	Acid Sensing Ion Channel Subunit 3	Protein Coding	45	GC07P151048	2.15	https://www.genecards.org/cgi-bin/carddisp.pl?gene=ASIC3
NUDT6	Nudix Hydrolase 6	Protein Coding	42	GC04M122888	2.14	https://www.genecards.org/cgi-bin/carddisp.pl?gene=NUDT6
HBA1	Hemoglobin Subunit Alpha 1	Protein Coding	48	GC16P000574	2.14	https://www.genecards.org/cgi-bin/carddisp.pl?gene=HBA1
KLF4	Kruppel Like Factor 4	Protein Coding	52	GC09M107484	2.14	https://www.genecards.org/cgi-bin/carddisp.pl?gene=KLF4
EEF2K	Eukaryotic Elongation Factor 2 Kinase	Protein Coding	53	GC16P022217	2.14	https://www.genecards.org/cgi-bin/carddisp.pl?gene=EEF2K
VCAN	Versican	Protein Coding	53	GC05P083471	2.14	https://www.genecards.org/cgi-bin/carddisp.pl?gene=VCAN
FOXO3	Forkhead Box O3	Protein Coding	50	GC06P108559	2.13	https://www.genecards.org/cgi-bin/carddisp.pl?gene=FOXO3
CYP2D6	Cytochrome P450 Family 2 Subfamily D Member 6	Protein Coding	55	GC22M042916	2.13	https://www.genecards.org/cgi-bin/carddisp.pl?gene=CYP2D6
WDR26	WD Repeat Domain 26	Protein Coding	47	GC01M224385	2.13	https://www.genecards.org/cgi-bin/carddisp.pl?gene=WDR26
APOM	Apolipoprotein M	Protein Coding	46	GC06P032508	2.12	https://www.genecards.org/cgi-bin/carddisp.pl?gene=APOM
PDIA2	Protein Disulfide Isomerase Family A Member 2	Protein Coding	45	GC16P000607	2.12	https://www.genecards.org/cgi-bin/carddisp.pl?gene=PDIA2
MIR195	MicroRNA 195	RNA Gene	20	GC17M007018	2.12	https://www.genecards.org/cgi-bin/carddisp.pl?gene=MIR195
PIGF	Phosphatidylinositol Glycan Anchor Biosynthesis Class F	Protein Coding	44	GC02M046580	2.12	https://www.genecards.org/cgi-bin/carddisp.pl?gene=PIGF
BCHE	Butyrylcholinesterase	Protein Coding	55	GC03M165772	2.12	https://www.genecards.org/cgi-bin/carddisp.pl?gene=BCHE
DNM1L	Dynamin 1 Like	Protein Coding	54	GC12P032679	2.12	https://www.genecards.org/cgi-bin/carddisp.pl?gene=DNM1L
OXA1L	OXA1L Mitochondrial Inner Membrane Protein	Protein Coding	45	GC14P022766	2.12	https://www.genecards.org/cgi-bin/carddisp.pl?gene=OXA1L
MAOA	Monoamine Oxidase A	Protein Coding	55	GC0XP043654	2.12	https://www.genecards.org/cgi-bin/carddisp.pl?gene=MAOA
PPP1R15A	Protein Phosphatase 1 Regulatory Subunit 15A	Protein Coding	45	GC19P048872	2.12	https://www.genecards.org/cgi-bin/carddisp.pl?gene=PPP1R15A
CLCN2	Chloride Voltage-Gated Channel 2	Protein Coding	52	GC03M184346	2.11	https://www.genecards.org/cgi-bin/carddisp.pl?gene=CLCN2
AR	Androgen Receptor	Protein Coding	59	GC0XP067544	2.11	https://www.genecards.org/cgi-bin/carddisp.pl?gene=AR
PTK2	Protein Tyrosine Kinase 2	Protein Coding	54	GC08M140657	2.11	https://www.genecards.org/cgi-bin/carddisp.pl?gene=PTK2
MYOCD	Myocardin	Protein Coding	46	GC17P012665	2.1	https://www.genecards.org/cgi-bin/carddisp.pl?gene=MYOCD
TAGLN	Transgelin	Protein Coding	48	GC11P117199	2.1	https://www.genecards.org/cgi-bin/carddisp.pl?gene=TAGLN
GLRX2	Glutaredoxin 2	Protein Coding	43	GC01M193065	2.1	https://www.genecards.org/cgi-bin/carddisp.pl?gene=GLRX2
PDK1	Pyruvate Dehydrogenase Kinase 1	Protein Coding	53	GC02P172555	2.09	https://www.genecards.org/cgi-bin/carddisp.pl?gene=PDK1
C1S	Complement C1s	Protein Coding	53	GC12P007643	2.07	https://www.genecards.org/cgi-bin/carddisp.pl?gene=C1S
MDH2	Malate Dehydrogenase 2	Protein Coding	55	GC07P076048	2.07	https://www.genecards.org/cgi-bin/carddisp.pl?gene=MDH2
NTN1	Netrin 1	Protein Coding	50	GC17P009021	2.07	https://www.genecards.org/cgi-bin/carddisp.pl?gene=NTN1
MAP2K1	Mitogen-Activated Protein Kinase Kinase 1	Protein Coding	61	GC15P066386	2.07	https://www.genecards.org/cgi-bin/carddisp.pl?gene=MAP2K1
SMTN	Smoothelin	Protein Coding	45	GC22P031065	2.07	https://www.genecards.org/cgi-bin/carddisp.pl?gene=SMTN
CD46	CD46 Molecule	Protein Coding	53	GC01P207752	2.07	https://www.genecards.org/cgi-bin/carddisp.pl?gene=CD46
TNFSF11	TNF Superfamily Member 11	Protein Coding	54	GC13P042562	2.06	https://www.genecards.org/cgi-bin/carddisp.pl?gene=TNFSF11
PDYN	Prodynorphin	Protein Coding	50	GC20M001907	2.06	https://www.genecards.org/cgi-bin/carddisp.pl?gene=PDYN
PEPD	Peptidase D	Protein Coding	51	GC19M033386	2.06	https://www.genecards.org/cgi-bin/carddisp.pl?gene=PEPD
GPR17	G Protein-Coupled Receptor 17	Protein Coding	43	GC02P127645	2.06	https://www.genecards.org/cgi-bin/carddisp.pl?gene=GPR17
POU5F1	POU Class 5 Homeobox 1	Protein Coding	53	GC06M031136	2.06	https://www.genecards.org/cgi-bin/carddisp.pl?gene=POU5F1
RNLS	Renalase, FAD Dependent Amine Oxidase	Protein Coding	44	GC10M088180	2.06	https://www.genecards.org/cgi-bin/carddisp.pl?gene=RNLS
MMP12	Matrix Metallopeptidase 12	Protein Coding	50	GC11M102862	2.05	https://www.genecards.org/cgi-bin/carddisp.pl?gene=MMP12
MIR495	MicroRNA 495	RNA Gene	17	GC14P103854	2.05	https://www.genecards.org/cgi-bin/carddisp.pl?gene=MIR495
PPIG	Peptidylprolyl Isomerase G	Protein Coding	47	GC02P169584	2.05	https://www.genecards.org/cgi-bin/carddisp.pl?gene=PPIG
IDO1	Indoleamine 2,3-Dioxygenase 1	Protein Coding	51	GC08P039891	2.05	https://www.genecards.org/cgi-bin/carddisp.pl?gene=IDO1
YWHAB	Tyrosine 3-Monooxygenase/Tryptophan 5-Monooxygenase Activation Protein Beta	Protein Coding	55	GC20P044885	2.05	https://www.genecards.org/cgi-bin/carddisp.pl?gene=YWHAB
MTTP	Microsomal Triglyceride Transfer Protein	Protein Coding	50	GC04P099563	2.05	https://www.genecards.org/cgi-bin/carddisp.pl?gene=MTTP
DUSP19	Dual Specificity Phosphatase 19	Protein Coding	44	GC02P183078	2.05	https://www.genecards.org/cgi-bin/carddisp.pl?gene=DUSP19
HPRT1	Hypoxanthine Phosphoribosyltransferase 1	Protein Coding	53	GC0XP134460	2.05	https://www.genecards.org/cgi-bin/carddisp.pl?gene=HPRT1
MIR126	MicroRNA 126	RNA Gene	23	GC09P136670	2.04	https://www.genecards.org/cgi-bin/carddisp.pl?gene=MIR126
VEGFD	Vascular Endothelial Growth Factor D	Protein Coding	39	GC0XM015345	2.04	https://www.genecards.org/cgi-bin/carddisp.pl?gene=VEGFD
MBP	Myelin Basic Protein	Protein Coding	51	GC18M076978	2.04	https://www.genecards.org/cgi-bin/carddisp.pl?gene=MBP
CLCN3	Chloride Voltage-Gated Channel 3	Protein Coding	48	GC04P169612	2.04	https://www.genecards.org/cgi-bin/carddisp.pl?gene=CLCN3
AASS	Aminoadipate-Semialdehyde Synthase	Protein Coding	50	GC07M122073	2.04	https://www.genecards.org/cgi-bin/carddisp.pl?gene=AASS
MIR377	MicroRNA 377	RNA Gene	18	GC14P103837	2.04	https://www.genecards.org/cgi-bin/carddisp.pl?gene=MIR377
STC1	Stanniocalcin 1	Protein Coding	46	GC08M023841	2.04	https://www.genecards.org/cgi-bin/carddisp.pl?gene=STC1
FAIM2	Fas Apoptotic Inhibitory Molecule 2	Protein Coding	42	GC12M049866	2.03	https://www.genecards.org/cgi-bin/carddisp.pl?gene=FAIM2
DPT	Dermatopontin	Protein Coding	43	GC01M168664	2.03	https://www.genecards.org/cgi-bin/carddisp.pl?gene=DPT
IDUA	Iduronidase Alpha-L-	Protein Coding	48	GC04P000980	2.03	https://www.genecards.org/cgi-bin/carddisp.pl?gene=IDUA
IL16	Interleukin 16	Protein Coding	49	GC15P081159	2.03	https://www.genecards.org/cgi-bin/carddisp.pl?gene=IL16
COL18A1	Collagen Type XVIII Alpha 1 Chain	Protein Coding	51	GC21P045405	2.03	https://www.genecards.org/cgi-bin/carddisp.pl?gene=COL18A1
CBL	Cbl Proto-Oncogene	Protein Coding	57	GC11P119206	2.03	https://www.genecards.org/cgi-bin/carddisp.pl?gene=CBL
A2M	Alpha-2-Macroglobulin	Protein Coding	51	GC12M009067	2.02	https://www.genecards.org/cgi-bin/carddisp.pl?gene=A2M
MYLK2	Myosin Light Chain Kinase 2	Protein Coding	53	GC20P031819	2.02	https://www.genecards.org/cgi-bin/carddisp.pl?gene=MYLK2
MIR1-2	MicroRNA 1-2	RNA Gene	19	GC18M021828	2.02	https://www.genecards.org/cgi-bin/carddisp.pl?gene=MIR1-2
APELA	Apelin Receptor Early Endogenous Ligand	Protein Coding	21	GC04P164877	2.01	https://www.genecards.org/cgi-bin/carddisp.pl?gene=APELA
PTGDS	Prostaglandin D2 Synthase	Protein Coding	51	GC09P136977	2.01	https://www.genecards.org/cgi-bin/carddisp.pl?gene=PTGDS
LPXN	Leupaxin	Protein Coding	45	GC11M058777	2.01	https://www.genecards.org/cgi-bin/carddisp.pl?gene=LPXN
TAS2R50	Taste 2 Receptor Member 50	Protein Coding	39	GC12M010985	2.01	https://www.genecards.org/cgi-bin/carddisp.pl?gene=TAS2R50
CCND1	Cyclin D1	Protein Coding	59	GC11P069641	2.01	https://www.genecards.org/cgi-bin/carddisp.pl?gene=CCND1
HSP90B1	Heat Shock Protein 90 Beta Family Member 1	Protein Coding	51	GC12P103930	2.01	https://www.genecards.org/cgi-bin/carddisp.pl?gene=HSP90B1
INHBA	Inhibin Subunit Beta A	Protein Coding	50	GC07M041668	2.01	https://www.genecards.org/cgi-bin/carddisp.pl?gene=INHBA
PTGES	Prostaglandin E Synthase	Protein Coding	47	GC09M129738	2.01	https://www.genecards.org/cgi-bin/carddisp.pl?gene=PTGES
S100A6	S100 Calcium Binding Protein A6	Protein Coding	49	GC01M153507	2.01	https://www.genecards.org/cgi-bin/carddisp.pl?gene=S100A6
HBEGF	Heparin Binding EGF Like Growth Factor	Protein Coding	49	GC05M140332	2	https://www.genecards.org/cgi-bin/carddisp.pl?gene=HBEGF
IMMT	Inner Membrane Mitochondrial Protein	Protein Coding	45	GC02M086144	2	https://www.genecards.org/cgi-bin/carddisp.pl?gene=IMMT
MIR24-1	MicroRNA 24-1	RNA Gene	19	GC09P095086	1.99	https://www.genecards.org/cgi-bin/carddisp.pl?gene=MIR24-1
VASP	Vasodilator Stimulated Phosphoprotein	Protein Coding	48	GC19P045507	1.99	https://www.genecards.org/cgi-bin/carddisp.pl?gene=VASP
CCL26	C-C Motif Chemokine Ligand 26	Protein Coding	43	GC07M075769	1.99	https://www.genecards.org/cgi-bin/carddisp.pl?gene=CCL26
TWIST1	Twist Family BHLH Transcription Factor 1	Protein Coding	52	GC07M019020	1.98	https://www.genecards.org/cgi-bin/carddisp.pl?gene=TWIST1
NFKBIA	NFKB Inhibitor Alpha	Protein Coding	57	GC14M035401	1.98	https://www.genecards.org/cgi-bin/carddisp.pl?gene=NFKBIA
MUC16	Mucin 16, Cell Surface Associated	Protein Coding	42	GC19M008904	1.98	https://www.genecards.org/cgi-bin/carddisp.pl?gene=MUC16
IL36RN	Interleukin 36 Receptor Antagonist	Protein Coding	46	GC02P114222	1.98	https://www.genecards.org/cgi-bin/carddisp.pl?gene=IL36RN
CANX	Calnexin	Protein Coding	51	GC05P179678	1.98	https://www.genecards.org/cgi-bin/carddisp.pl?gene=CANX
DUSP1	Dual Specificity Phosphatase 1	Protein Coding	53	GC05M172768	1.97	https://www.genecards.org/cgi-bin/carddisp.pl?gene=DUSP1
MMRN1	Multimerin 1	Protein Coding	44	GC04P089879	1.97	https://www.genecards.org/cgi-bin/carddisp.pl?gene=MMRN1
FNDC5	Fibronectin Type III Domain Containing 5	Protein Coding	40	GC01M032830	1.97	https://www.genecards.org/cgi-bin/carddisp.pl?gene=FNDC5
ST2	Suppression Of Tumorigenicity 2	Genetic Locus	12	GC11U990127	1.97	https://www.genecards.org/cgi-bin/carddisp.pl?gene=ST2
PRDX5	Peroxiredoxin 5	Protein Coding	52	GC11P064317	1.96	https://www.genecards.org/cgi-bin/carddisp.pl?gene=PRDX5
CD163	CD163 Molecule	Protein Coding	49	GC12M007518	1.96	https://www.genecards.org/cgi-bin/carddisp.pl?gene=CD163
APAF1	Apoptotic Peptidase Activating Factor 1	Protein Coding	53	GC12P098645	1.96	https://www.genecards.org/cgi-bin/carddisp.pl?gene=APAF1
IGES	Immunoglobulin E Concentration, Serum	Genetic Locus	9	GC05U990033	1.96	https://www.genecards.org/cgi-bin/carddisp.pl?gene=IGES
HSPB2	Heat Shock Protein Family B (Small) Member 2	Protein Coding	46	GC11P111913	1.96	https://www.genecards.org/cgi-bin/carddisp.pl?gene=HSPB2
MIR24-2	MicroRNA 24-2	RNA Gene	20	GC19M013944	1.96	https://www.genecards.org/cgi-bin/carddisp.pl?gene=MIR24-2
TNNI1	Troponin I1, Slow Skeletal Type	Protein Coding	47	GC01M201404	1.96	https://www.genecards.org/cgi-bin/carddisp.pl?gene=TNNI1
TNFRSF25	TNF Receptor Superfamily Member 25	Protein Coding	50	GC01M006521	1.96	https://www.genecards.org/cgi-bin/carddisp.pl?gene=TNFRSF25
LOC110806262	Solute Carrier Family 6 Member 4 Gene Promoter	Biological Region	3	GC17U902739	1.95	https://www.genecards.org/cgi-bin/carddisp.pl?gene=LOC110806262
ATF3	Activating Transcription Factor 3	Protein Coding	50	GC01P212565	1.95	https://www.genecards.org/cgi-bin/carddisp.pl?gene=ATF3
SPTAN1	Spectrin Alpha, Non-Erythrocytic 1	Protein Coding	54	GC09P128552	1.95	https://www.genecards.org/cgi-bin/carddisp.pl?gene=SPTAN1
MIR222	MicroRNA 222	RNA Gene	21	GC0XM045747	1.95	https://www.genecards.org/cgi-bin/carddisp.pl?gene=MIR222
CORIN	Corin, Serine Peptidase	Protein Coding	50	GC04M047596	1.95	https://www.genecards.org/cgi-bin/carddisp.pl?gene=CORIN
CLEC3B	C-Type Lectin Domain Family 3 Member B	Protein Coding	46	GC03P045212	1.94	https://www.genecards.org/cgi-bin/carddisp.pl?gene=CLEC3B
CYP3A5	Cytochrome P450 Family 3 Subfamily A Member 5	Protein Coding	54	GC07M099648	1.94	https://www.genecards.org/cgi-bin/carddisp.pl?gene=CYP3A5
AK1	Adenylate Kinase 1	Protein Coding	54	GC09M127866	1.93	https://www.genecards.org/cgi-bin/carddisp.pl?gene=AK1
SIRT3	Sirtuin 3	Protein Coding	54	GC11M000215	1.93	https://www.genecards.org/cgi-bin/carddisp.pl?gene=SIRT3
KLK3	Kallikrein Related Peptidase 3	Protein Coding	53	GC19P050854	1.93	https://www.genecards.org/cgi-bin/carddisp.pl?gene=KLK3
GHSR	Growth Hormone Secretagogue Receptor	Protein Coding	53	GC03M172443	1.93	https://www.genecards.org/cgi-bin/carddisp.pl?gene=GHSR
TKT	Transketolase	Protein Coding	54	GC03M053258	1.93	https://www.genecards.org/cgi-bin/carddisp.pl?gene=TKT
GAS6	Growth Arrest Specific 6	Protein Coding	50	GC13M113820	1.93	https://www.genecards.org/cgi-bin/carddisp.pl?gene=GAS6
PSMC5	Proteasome 26S Subunit, ATPase 5	Protein Coding	48	GC17P063827	1.93	https://www.genecards.org/cgi-bin/carddisp.pl?gene=PSMC5
CYP4F2	Cytochrome P450 Family 4 Subfamily F Member 2	Protein Coding	51	GC19M015878	1.93	https://www.genecards.org/cgi-bin/carddisp.pl?gene=CYP4F2
EPHX2	Epoxide Hydrolase 2	Protein Coding	53	GC08P027490	1.92	https://www.genecards.org/cgi-bin/carddisp.pl?gene=EPHX2
DLD	Dihydrolipoamide Dehydrogenase	Protein Coding	56	GC07P107890	1.92	https://www.genecards.org/cgi-bin/carddisp.pl?gene=DLD
EDN3	Endothelin 3	Protein Coding	53	GC20P059300	1.92	https://www.genecards.org/cgi-bin/carddisp.pl?gene=EDN3
TNXA	Tenascin XA (Pseudogene)	Pseudogene	29	GC06M032182	1.92	https://www.genecards.org/cgi-bin/carddisp.pl?gene=TNXA
CCL7	C-C Motif Chemokine Ligand 7	Protein Coding	48	GC17P034270	1.91	https://www.genecards.org/cgi-bin/carddisp.pl?gene=CCL7
LGALS1	Galectin 1	Protein Coding	49	GC22P037675	1.91	https://www.genecards.org/cgi-bin/carddisp.pl?gene=LGALS1
MIR20A	MicroRNA 20a	RNA Gene	19	GC13P091412	1.91	https://www.genecards.org/cgi-bin/carddisp.pl?gene=MIR20A
F9	Coagulation Factor IX	Protein Coding	52	GC0XP139530	1.91	https://www.genecards.org/cgi-bin/carddisp.pl?gene=F9
C4B	Complement C4B (Chido Blood Group)	Protein Coding	48	GC06P032014	1.91	https://www.genecards.org/cgi-bin/carddisp.pl?gene=C4B
CALB2	Calbindin 2	Protein Coding	46	GC16P071392	1.91	https://www.genecards.org/cgi-bin/carddisp.pl?gene=CALB2
ESR2	Estrogen Receptor 2	Protein Coding	56	GC14M064084	1.9	https://www.genecards.org/cgi-bin/carddisp.pl?gene=ESR2
CLCN1	Chloride Voltage-Gated Channel 1	Protein Coding	51	GC07P143316	1.9	https://www.genecards.org/cgi-bin/carddisp.pl?gene=CLCN1
TRAP1	TNF Receptor Associated Protein 1	Protein Coding	48	GC16M003652	1.9	https://www.genecards.org/cgi-bin/carddisp.pl?gene=TRAP1
TREM1	Triggering Receptor Expressed On Myeloid Cells 1	Protein Coding	48	GC06M041243	1.89	https://www.genecards.org/cgi-bin/carddisp.pl?gene=TREM1
NPR2	Natriuretic Peptide Receptor 2	Protein Coding	54	GC09P035755	1.89	https://www.genecards.org/cgi-bin/carddisp.pl?gene=NPR2
MIRLET7B	MicroRNA Let-7b	RNA Gene	21	GC22P046123	1.89	https://www.genecards.org/cgi-bin/carddisp.pl?gene=MIRLET7B
TNNI3K	TNNI3 Interacting Kinase	Protein Coding	46	GC01P074235	1.89	https://www.genecards.org/cgi-bin/carddisp.pl?gene=TNNI3K
ANGPTL3	Angiopoietin Like 3	Protein Coding	50	GC01P062597	1.89	https://www.genecards.org/cgi-bin/carddisp.pl?gene=ANGPTL3
SMAD2	SMAD Family Member 2	Protein Coding	53	GC18M047809	1.89	https://www.genecards.org/cgi-bin/carddisp.pl?gene=SMAD2
GLRX	Glutaredoxin	Protein Coding	51	GC05M095752	1.88	https://www.genecards.org/cgi-bin/carddisp.pl?gene=GLRX
EPHB4	EPH Receptor B4	Protein Coding	59	GC07M100803	1.87	https://www.genecards.org/cgi-bin/carddisp.pl?gene=EPHB4
FGFR2	Fibroblast Growth Factor Receptor 2	Protein Coding	61	GC10M121401	1.87	https://www.genecards.org/cgi-bin/carddisp.pl?gene=FGFR2
MAPKAPK3	MAPK Activated Protein Kinase 3	Protein Coding	56	GC03P050648	1.87	https://www.genecards.org/cgi-bin/carddisp.pl?gene=MAPKAPK3
LONP1	Lon Peptidase 1, Mitochondrial	Protein Coding	49	GC19M005691	1.87	https://www.genecards.org/cgi-bin/carddisp.pl?gene=LONP1
TGFBI	Transforming Growth Factor Beta Induced	Protein Coding	51	GC05P136027	1.86	https://www.genecards.org/cgi-bin/carddisp.pl?gene=TGFBI
ITIH4	Inter-Alpha-Trypsin Inhibitor Heavy Chain 4	Protein Coding	48	GC03M052812	1.86	https://www.genecards.org/cgi-bin/carddisp.pl?gene=ITIH4
EPX	Eosinophil Peroxidase	Protein Coding	48	GC17P058192	1.86	https://www.genecards.org/cgi-bin/carddisp.pl?gene=EPX
LTA4H	Leukotriene A4 Hydrolase	Protein Coding	53	GC12M096000	1.86	https://www.genecards.org/cgi-bin/carddisp.pl?gene=LTA4H
NEBL	Nebulette	Protein Coding	44	GC10M020805	1.85	https://www.genecards.org/cgi-bin/carddisp.pl?gene=NEBL
PRKN	Parkin RBR E3 Ubiquitin Protein Ligase	Protein Coding	44	GC06M161348	1.85	https://www.genecards.org/cgi-bin/carddisp.pl?gene=PRKN
LGALS4	Galectin 4	Protein Coding	44	GC19M039159	1.85	https://www.genecards.org/cgi-bin/carddisp.pl?gene=LGALS4
HTR1A	5-Hydroxytryptamine Receptor 1A	Protein Coding	54	GC05M063960	1.85	https://www.genecards.org/cgi-bin/carddisp.pl?gene=HTR1A
TXNIP	Thioredoxin Interacting Protein	Protein Coding	45	GC01M145992	1.84	https://www.genecards.org/cgi-bin/carddisp.pl?gene=TXNIP
CAPN1	Calpain 1	Protein Coding	56	GC11P065198	1.84	https://www.genecards.org/cgi-bin/carddisp.pl?gene=CAPN1
CAPN2	Calpain 2	Protein Coding	54	GC01P223701	1.84	https://www.genecards.org/cgi-bin/carddisp.pl?gene=CAPN2
DIABLO	Diablo IAP-Binding Mitochondrial Protein	Protein Coding	53	GC12M122208	1.84	https://www.genecards.org/cgi-bin/carddisp.pl?gene=DIABLO
NISCH	Nischarin	Protein Coding	47	GC03P052489	1.83	https://www.genecards.org/cgi-bin/carddisp.pl?gene=NISCH
IL13	Interleukin 13	Protein Coding	50	GC05P132656	1.83	https://www.genecards.org/cgi-bin/carddisp.pl?gene=IL13
S100P	S100 Calcium Binding Protein P	Protein Coding	45	GC04P006700	1.83	https://www.genecards.org/cgi-bin/carddisp.pl?gene=S100P
MIR16-1	MicroRNA 16-1	RNA Gene	22	GC13M050048	1.83	https://www.genecards.org/cgi-bin/carddisp.pl?gene=MIR16-1
IRF5	Interferon Regulatory Factor 5	Protein Coding	54	GC07P128937	1.83	https://www.genecards.org/cgi-bin/carddisp.pl?gene=IRF5
EGFR	Epidermal Growth Factor Receptor	Protein Coding	62	GC07P055019	1.82	https://www.genecards.org/cgi-bin/carddisp.pl?gene=EGFR
IRS2	Insulin Receptor Substrate 2	Protein Coding	51	GC13M109752	1.81	https://www.genecards.org/cgi-bin/carddisp.pl?gene=IRS2
TNXB	Tenascin XB	Protein Coding	50	GC06M032177	1.81	https://www.genecards.org/cgi-bin/carddisp.pl?gene=TNXB
DUSP2	Dual Specificity Phosphatase 2	Protein Coding	47	GC02M096163	1.81	https://www.genecards.org/cgi-bin/carddisp.pl?gene=DUSP2
NLRX1	NLR Family Member X1	Protein Coding	45	GC11P119166	1.81	https://www.genecards.org/cgi-bin/carddisp.pl?gene=NLRX1
PI3	Peptidase Inhibitor 3	Protein Coding	45	GC20P045174	1.81	https://www.genecards.org/cgi-bin/carddisp.pl?gene=PI3
ATM	ATM Serine/Threonine Kinase	Protein Coding	60	GC11P108127	1.81	https://www.genecards.org/cgi-bin/carddisp.pl?gene=ATM
FLNA	Filamin A	Protein Coding	54	GC0XM154348	1.8	https://www.genecards.org/cgi-bin/carddisp.pl?gene=FLNA
POLG	DNA Polymerase Gamma, Catalytic Subunit	Protein Coding	52	GC15M089316	1.8	https://www.genecards.org/cgi-bin/carddisp.pl?gene=POLG
RBCK1	RANBP2-Type And C3HC4-Type Zinc Finger Containing 1	Protein Coding	48	GC20P000407	1.8	https://www.genecards.org/cgi-bin/carddisp.pl?gene=RBCK1
OR13G1	Olfactory Receptor Family 13 Subfamily G Member 1	Protein Coding	37	GC01M247672	1.8	https://www.genecards.org/cgi-bin/carddisp.pl?gene=OR13G1
CYP4A11	Cytochrome P450 Family 4 Subfamily A Member 11	Protein Coding	49	GC01M046929	1.8	https://www.genecards.org/cgi-bin/carddisp.pl?gene=CYP4A11
NSF	N-Ethylmaleimide Sensitive Factor, Vesicle Fusing ATPase	Protein Coding	50	GC17P046590	1.8	https://www.genecards.org/cgi-bin/carddisp.pl?gene=NSF
TIMP4	TIMP Metallopeptidase Inhibitor 4	Protein Coding	45	GC03M012153	1.8	https://www.genecards.org/cgi-bin/carddisp.pl?gene=TIMP4
COL5A1	Collagen Type V Alpha 1 Chain	Protein Coding	51	GC09P134641	1.8	https://www.genecards.org/cgi-bin/carddisp.pl?gene=COL5A1
VAMP8	Vesicle Associated Membrane Protein 8	Protein Coding	47	GC02P085561	1.8	https://www.genecards.org/cgi-bin/carddisp.pl?gene=VAMP8
CXCL1	C-X-C Motif Chemokine Ligand 1	Protein Coding	49	GC04P073869	1.79	https://www.genecards.org/cgi-bin/carddisp.pl?gene=CXCL1
KEAP1	Kelch Like ECH Associated Protein 1	Protein Coding	53	GC19M010457	1.79	https://www.genecards.org/cgi-bin/carddisp.pl?gene=KEAP1
AGRN	Agrin	Protein Coding	51	GC01P001020	1.79	https://www.genecards.org/cgi-bin/carddisp.pl?gene=AGRN
ALDH9A1	Aldehyde Dehydrogenase 9 Family Member A1	Protein Coding	48	GC01M165632	1.78	https://www.genecards.org/cgi-bin/carddisp.pl?gene=ALDH9A1
LOC110973015	NOS3 5' Regulatory Region	Biological Region	3	GC07U904752	1.78	https://www.genecards.org/cgi-bin/carddisp.pl?gene=LOC110973015
TTF2	Transcription Termination Factor 2	Protein Coding	45	GC01P117060	1.77	https://www.genecards.org/cgi-bin/carddisp.pl?gene=TTF2
CXCL16	C-X-C Motif Chemokine Ligand 16	Protein Coding	45	GC17M004733	1.77	https://www.genecards.org/cgi-bin/carddisp.pl?gene=CXCL16
CYSLTR1	Cysteinyl Leukotriene Receptor 1	Protein Coding	49	GC0XM078271	1.76	https://www.genecards.org/cgi-bin/carddisp.pl?gene=CYSLTR1
MAOB	Monoamine Oxidase B	Protein Coding	49	GC0XM043766	1.76	https://www.genecards.org/cgi-bin/carddisp.pl?gene=MAOB
FTH1	Ferritin Heavy Chain 1	Protein Coding	57	GC11M061959	1.75	https://www.genecards.org/cgi-bin/carddisp.pl?gene=FTH1
ZFHX3	Zinc Finger Homeobox 3	Protein Coding	48	GC16M072782	1.75	https://www.genecards.org/cgi-bin/carddisp.pl?gene=ZFHX3
ILK	Integrin Linked Kinase	Protein Coding	53	GC11P006581	1.75	https://www.genecards.org/cgi-bin/carddisp.pl?gene=ILK
NPR3	Natriuretic Peptide Receptor 3	Protein Coding	50	GC05P032689	1.75	https://www.genecards.org/cgi-bin/carddisp.pl?gene=NPR3
ALOX12	Arachidonate 12-Lipoxygenase, 12S Type	Protein Coding	50	GC17P006995	1.75	https://www.genecards.org/cgi-bin/carddisp.pl?gene=ALOX12
CDKN1C	Cyclin Dependent Kinase Inhibitor 1C	Protein Coding	53	GC11M002904	1.74	https://www.genecards.org/cgi-bin/carddisp.pl?gene=CDKN1C
SLC19A2	Solute Carrier Family 19 Member 2	Protein Coding	52	GC01M169433	1.74	https://www.genecards.org/cgi-bin/carddisp.pl?gene=SLC19A2
FLT4	Fms Related Tyrosine Kinase 4	Protein Coding	59	GC05M180607	1.74	https://www.genecards.org/cgi-bin/carddisp.pl?gene=FLT4
CADPS	Calcium Dependent Secretion Activator	Protein Coding	47	GC03M062398	1.74	https://www.genecards.org/cgi-bin/carddisp.pl?gene=CADPS
PSRC1	Proline And Serine Rich Coiled-Coil 1	Protein Coding	43	GC01M109279	1.74	https://www.genecards.org/cgi-bin/carddisp.pl?gene=PSRC1
CALCRL	Calcitonin Receptor Like Receptor	Protein Coding	49	GC02M187341	1.73	https://www.genecards.org/cgi-bin/carddisp.pl?gene=CALCRL
MIR16-2	MicroRNA 16-2	RNA Gene	18	GC03P160418	1.73	https://www.genecards.org/cgi-bin/carddisp.pl?gene=MIR16-2
PDPK1	3-Phosphoinositide Dependent Protein Kinase 1	Protein Coding	54	GC16P002537	1.73	https://www.genecards.org/cgi-bin/carddisp.pl?gene=PDPK1
CRHR2	Corticotropin Releasing Hormone Receptor 2	Protein Coding	48	GC07M030651	1.73	https://www.genecards.org/cgi-bin/carddisp.pl?gene=CRHR2
MIR132	MicroRNA 132	RNA Gene	21	GC17M002049	1.72	https://www.genecards.org/cgi-bin/carddisp.pl?gene=MIR132
EPHX1	Epoxide Hydrolase 1	Protein Coding	53	GC01P225810	1.72	https://www.genecards.org/cgi-bin/carddisp.pl?gene=EPHX1
CNR2	Cannabinoid Receptor 2	Protein Coding	51	GC01M023870	1.71	https://www.genecards.org/cgi-bin/carddisp.pl?gene=CNR2
ADAMTS3	ADAM Metallopeptidase With Thrombospondin Type 1 Motif 3	Protein Coding	48	GC04M072280	1.71	https://www.genecards.org/cgi-bin/carddisp.pl?gene=ADAMTS3
SERPING1	Serpin Family G Member 1	Protein Coding	53	GC11P057615	1.71	https://www.genecards.org/cgi-bin/carddisp.pl?gene=SERPING1
NR1I2	Nuclear Receptor Subfamily 1 Group I Member 2	Protein Coding	53	GC03P119780	1.7	https://www.genecards.org/cgi-bin/carddisp.pl?gene=NR1I2
GREM1	Gremlin 1, DAN Family BMP Antagonist	Protein Coding	51	GC15P032717	1.7	https://www.genecards.org/cgi-bin/carddisp.pl?gene=GREM1
TIE1	Tyrosine Kinase With Immunoglobulin Like And EGF Like Domains 1	Protein Coding	48	GC01P043300	1.7	https://www.genecards.org/cgi-bin/carddisp.pl?gene=TIE1
IL2RB	Interleukin 2 Receptor Subunit Beta	Protein Coding	55	GC22M037125	1.7	https://www.genecards.org/cgi-bin/carddisp.pl?gene=IL2RB
PLIN1	Perilipin 1	Protein Coding	51	GC15M089664	1.7	https://www.genecards.org/cgi-bin/carddisp.pl?gene=PLIN1
RUNX1	RUNX Family Transcription Factor 1	Protein Coding	55	GC21M034787	1.69	https://www.genecards.org/cgi-bin/carddisp.pl?gene=RUNX1
P4HB	Prolyl 4-Hydroxylase Subunit Beta	Protein Coding	56	GC17M081843	1.69	https://www.genecards.org/cgi-bin/carddisp.pl?gene=P4HB
SIRPA	Signal Regulatory Protein Alpha	Protein Coding	50	GC20P001894	1.69	https://www.genecards.org/cgi-bin/carddisp.pl?gene=SIRPA
C5AR1	Complement C5a Receptor 1	Protein Coding	50	GC19P047290	1.69	https://www.genecards.org/cgi-bin/carddisp.pl?gene=C5AR1
FXYD1	FXYD Domain Containing Ion Transport Regulator 1	Protein Coding	43	GC19P037175	1.69	https://www.genecards.org/cgi-bin/carddisp.pl?gene=FXYD1
SHC1	SHC Adaptor Protein 1	Protein Coding	51	GC01M154962	1.69	https://www.genecards.org/cgi-bin/carddisp.pl?gene=SHC1
MIR15A	MicroRNA 15a	RNA Gene	16	GC13M050049	1.69	https://www.genecards.org/cgi-bin/carddisp.pl?gene=MIR15A
WDR12	WD Repeat Domain 12	Protein Coding	43	GC02M202874	1.69	https://www.genecards.org/cgi-bin/carddisp.pl?gene=WDR12
MAPK11	Mitogen-Activated Protein Kinase 11	Protein Coding	54	GC22M050263	1.69	https://www.genecards.org/cgi-bin/carddisp.pl?gene=MAPK11
POU2F3	POU Class 2 Homeobox 3	Protein Coding	45	GC11P120236	1.69	https://www.genecards.org/cgi-bin/carddisp.pl?gene=POU2F3
KCNMA1	Potassium Calcium-Activated Channel Subfamily M Alpha 1	Protein Coding	56	GC10M076869	1.68	https://www.genecards.org/cgi-bin/carddisp.pl?gene=KCNMA1
GUSB	Glucuronidase Beta	Protein Coding	54	GC07M065960	1.68	https://www.genecards.org/cgi-bin/carddisp.pl?gene=GUSB
AREG	Amphiregulin	Protein Coding	50	GC04P074445	1.68	https://www.genecards.org/cgi-bin/carddisp.pl?gene=AREG
BDKRB1	Bradykinin Receptor B1	Protein Coding	46	GC14P096255	1.67	https://www.genecards.org/cgi-bin/carddisp.pl?gene=BDKRB1
CDKN1B	Cyclin Dependent Kinase Inhibitor 1B	Protein Coding	55	GC12P012716	1.67	https://www.genecards.org/cgi-bin/carddisp.pl?gene=CDKN1B
FCAR	Fc Fragment Of IgA Receptor	Protein Coding	47	GC19P055134	1.67	https://www.genecards.org/cgi-bin/carddisp.pl?gene=FCAR
SLC8A3	Solute Carrier Family 8 Member A3	Protein Coding	49	GC14M070044	1.67	https://www.genecards.org/cgi-bin/carddisp.pl?gene=SLC8A3
ADH1C	Alcohol Dehydrogenase 1C (Class I), Gamma Polypeptide	Protein Coding	47	GC04M099336	1.67	https://www.genecards.org/cgi-bin/carddisp.pl?gene=ADH1C
CAV3	Caveolin 3	Protein Coding	50	GC03P008775	1.67	https://www.genecards.org/cgi-bin/carddisp.pl?gene=CAV3
RASA1	RAS P21 Protein Activator 1	Protein Coding	53	GC05P087267	1.66	https://www.genecards.org/cgi-bin/carddisp.pl?gene=RASA1
ALDOA	Aldolase, Fructose-Bisphosphate A	Protein Coding	54	GC16P030064	1.66	https://www.genecards.org/cgi-bin/carddisp.pl?gene=ALDOA
TBXA2R	Thromboxane A2 Receptor	Protein Coding	54	GC19M003594	1.65	https://www.genecards.org/cgi-bin/carddisp.pl?gene=TBXA2R
OXT	Oxytocin/Neurophysin I Prepropeptide	Protein Coding	46	GC20P003064	1.65	https://www.genecards.org/cgi-bin/carddisp.pl?gene=OXT
LEPR	Leptin Receptor	Protein Coding	55	GC01P065421	1.65	https://www.genecards.org/cgi-bin/carddisp.pl?gene=LEPR
CD63	CD63 Molecule	Protein Coding	48	GC12M055725	1.65	https://www.genecards.org/cgi-bin/carddisp.pl?gene=CD63
CREB3	CAMP Responsive Element Binding Protein 3	Protein Coding	43	GC09P035722	1.65	https://www.genecards.org/cgi-bin/carddisp.pl?gene=CREB3
HBB	Hemoglobin Subunit Beta	Protein Coding	52	GC11M005238	1.64	https://www.genecards.org/cgi-bin/carddisp.pl?gene=HBB
SLC8A2	Solute Carrier Family 8 Member A2	Protein Coding	45	GC19M047428	1.64	https://www.genecards.org/cgi-bin/carddisp.pl?gene=SLC8A2
PIM1	Pim-1 Proto-Oncogene, Serine/Threonine Kinase	Protein Coding	57	GC06P043184	1.64	https://www.genecards.org/cgi-bin/carddisp.pl?gene=PIM1
ERBB2	Erb-B2 Receptor Tyrosine Kinase 2	Protein Coding	62	GC17P039687	1.64	https://www.genecards.org/cgi-bin/carddisp.pl?gene=ERBB2
DIAPH1	Diaphanous Related Formin 1	Protein Coding	54	GC05M141477	1.63	https://www.genecards.org/cgi-bin/carddisp.pl?gene=DIAPH1
MIR497	MicroRNA 497	RNA Gene	19	GC17M007022	1.63	https://www.genecards.org/cgi-bin/carddisp.pl?gene=MIR497
SLC16A7	Solute Carrier Family 16 Member 7	Protein Coding	46	GC12P059596	1.63	https://www.genecards.org/cgi-bin/carddisp.pl?gene=SLC16A7
IRF9	Interferon Regulatory Factor 9	Protein Coding	48	GC14P024161	1.63	https://www.genecards.org/cgi-bin/carddisp.pl?gene=IRF9
SDC4	Syndecan 4	Protein Coding	51	GC20M045325	1.63	https://www.genecards.org/cgi-bin/carddisp.pl?gene=SDC4
CYP1B1	Cytochrome P450 Family 1 Subfamily B Member 1	Protein Coding	56	GC02M038034	1.63	https://www.genecards.org/cgi-bin/carddisp.pl?gene=CYP1B1
CDK5R1	Cyclin Dependent Kinase 5 Regulatory Subunit 1	Protein Coding	51	GC17P032486	1.63	https://www.genecards.org/cgi-bin/carddisp.pl?gene=CDK5R1
PIK3CB	Phosphatidylinositol-4,5-Bisphosphate 3-Kinase Catalytic Subunit Beta	Protein Coding	54	GC03M138652	1.62	https://www.genecards.org/cgi-bin/carddisp.pl?gene=PIK3CB
RBPJ	Recombination Signal Binding Protein For Immunoglobulin Kappa J Region	Protein Coding	53	GC04P026165	1.61	https://www.genecards.org/cgi-bin/carddisp.pl?gene=RBPJ
CD44	CD44 Molecule (Indian Blood Group)	Protein Coding	54	GC11P035168	1.6	https://www.genecards.org/cgi-bin/carddisp.pl?gene=CD44
CIB1	Calcium And Integrin Binding 1	Protein Coding	48	GC15M090229	1.59	https://www.genecards.org/cgi-bin/carddisp.pl?gene=CIB1
MMP10	Matrix Metallopeptidase 10	Protein Coding	53	GC11M102770	1.59	https://www.genecards.org/cgi-bin/carddisp.pl?gene=MMP10
HSD11B2	Hydroxysteroid 11-Beta Dehydrogenase 2	Protein Coding	53	GC16P067465	1.59	https://www.genecards.org/cgi-bin/carddisp.pl?gene=HSD11B2
JUNB	JunB Proto-Oncogene, AP-1 Transcription Factor Subunit	Protein Coding	48	GC19P012791	1.59	https://www.genecards.org/cgi-bin/carddisp.pl?gene=JUNB
GCH1	GTP Cyclohydrolase 1	Protein Coding	53	GC14M054842	1.59	https://www.genecards.org/cgi-bin/carddisp.pl?gene=GCH1
COX4I1	Cytochrome C Oxidase Subunit 4I1	Protein Coding	50	GC16P085833	1.59	https://www.genecards.org/cgi-bin/carddisp.pl?gene=COX4I1
TERT	Telomerase Reverse Transcriptase	Protein Coding	57	GC05M001253	1.59	https://www.genecards.org/cgi-bin/carddisp.pl?gene=TERT
LMNB2	Lamin B2	Protein Coding	50	GC19M002428	1.59	https://www.genecards.org/cgi-bin/carddisp.pl?gene=LMNB2
BRCA1	BRCA1 DNA Repair Associated	Protein Coding	57	GC17M043044	1.58	https://www.genecards.org/cgi-bin/carddisp.pl?gene=BRCA1
MIR92A2	MicroRNA 92a-2	RNA Gene	16	GC0XM134227	1.58	https://www.genecards.org/cgi-bin/carddisp.pl?gene=MIR92A2
PTGER2	Prostaglandin E Receptor 2	Protein Coding	54	GC14P052314	1.58	https://www.genecards.org/cgi-bin/carddisp.pl?gene=PTGER2
MTHFD1	Methylenetetrahydrofolate Dehydrogenase, Cyclohydrolase And Formyltetrahydrofolate Synthetase 1	Protein Coding	53	GC14P064388	1.57	https://www.genecards.org/cgi-bin/carddisp.pl?gene=MTHFD1
ADIPOR2	Adiponectin Receptor 2	Protein Coding	48	GC12P001670	1.57	https://www.genecards.org/cgi-bin/carddisp.pl?gene=ADIPOR2
MMP7	Matrix Metallopeptidase 7	Protein Coding	54	GC11M102425	1.56	https://www.genecards.org/cgi-bin/carddisp.pl?gene=MMP7
MIR141	MicroRNA 141	RNA Gene	22	GC12P007639	1.56	https://www.genecards.org/cgi-bin/carddisp.pl?gene=MIR141
HBG2	Hemoglobin Subunit Gamma 2	Protein Coding	49	GC11M005280	1.55	https://www.genecards.org/cgi-bin/carddisp.pl?gene=HBG2
CLEC16A	C-Type Lectin Domain Containing 16A	Protein Coding	42	GC16P010944	1.55	https://www.genecards.org/cgi-bin/carddisp.pl?gene=CLEC16A
CPQ	Carboxypeptidase Q	Protein Coding	40	GC08P096645	1.55	https://www.genecards.org/cgi-bin/carddisp.pl?gene=CPQ
CTNND1	Catenin Delta 1	Protein Coding	52	GC11P057761	1.55	https://www.genecards.org/cgi-bin/carddisp.pl?gene=CTNND1
MIR17	MicroRNA 17	RNA Gene	21	GC13P091350	1.55	https://www.genecards.org/cgi-bin/carddisp.pl?gene=MIR17
ATF4	Activating Transcription Factor 4	Protein Coding	53	GC22P039519	1.55	https://www.genecards.org/cgi-bin/carddisp.pl?gene=ATF4
MFGE8	Milk Fat Globule-EGF Factor 8 Protein	Protein Coding	49	GC15M088898	1.55	https://www.genecards.org/cgi-bin/carddisp.pl?gene=MFGE8
EDN2	Endothelin 2	Protein Coding	46	GC01M041478	1.54	https://www.genecards.org/cgi-bin/carddisp.pl?gene=EDN2
MAP2K4	Mitogen-Activated Protein Kinase Kinase 4	Protein Coding	52	GC17P012020	1.54	https://www.genecards.org/cgi-bin/carddisp.pl?gene=MAP2K4
SREBF1	Sterol Regulatory Element Binding Transcription Factor 1	Protein Coding	50	GC17M017810	1.54	https://www.genecards.org/cgi-bin/carddisp.pl?gene=SREBF1
IL1F10	Interleukin 1 Family Member 10	Protein Coding	44	GC02P113067	1.54	https://www.genecards.org/cgi-bin/carddisp.pl?gene=IL1F10
CRK	CRK Proto-Oncogene, Adaptor Protein	Protein Coding	52	GC17M001420	1.54	https://www.genecards.org/cgi-bin/carddisp.pl?gene=CRK
MIR873	MicroRNA 873	RNA Gene	18	GC09M028880	1.54	https://www.genecards.org/cgi-bin/carddisp.pl?gene=MIR873
HPSE	Heparanase	Protein Coding	51	GC04M083292	1.53	https://www.genecards.org/cgi-bin/carddisp.pl?gene=HPSE
CPOX	Coproporphyrinogen Oxidase	Protein Coding	51	GC03M098576	1.53	https://www.genecards.org/cgi-bin/carddisp.pl?gene=CPOX
RAP1A	RAP1A, Member Of RAS Oncogene Family	Protein Coding	53	GC01P111542	1.53	https://www.genecards.org/cgi-bin/carddisp.pl?gene=RAP1A
PKD1	Polycystin 1, Transient Receptor Potential Channel Interacting	Protein Coding	51	GC16M002117	1.53	https://www.genecards.org/cgi-bin/carddisp.pl?gene=PKD1
MAP3K14	Mitogen-Activated Protein Kinase Kinase Kinase 14	Protein Coding	50	GC17M045263	1.53	https://www.genecards.org/cgi-bin/carddisp.pl?gene=MAP3K14
MRAS	Muscle RAS Oncogene Homolog	Protein Coding	51	GC03P138347	1.52	https://www.genecards.org/cgi-bin/carddisp.pl?gene=MRAS
ANXA2	Annexin A2	Protein Coding	53	GC15M060347	1.52	https://www.genecards.org/cgi-bin/carddisp.pl?gene=ANXA2
NMT1	N-Myristoyltransferase 1	Protein Coding	49	GC17P045052	1.52	https://www.genecards.org/cgi-bin/carddisp.pl?gene=NMT1
KRIT1	KRIT1 Ankyrin Repeat Containing	Protein Coding	48	GC07M092198	1.52	https://www.genecards.org/cgi-bin/carddisp.pl?gene=KRIT1
PRKACA	Protein Kinase CAMP-Activated Catalytic Subunit Alpha	Protein Coding	58	GC19M014092	1.52	https://www.genecards.org/cgi-bin/carddisp.pl?gene=PRKACA
G6PC	Glucose-6-Phosphatase Catalytic Subunit	Protein Coding	51	GC17P042900	1.51	https://www.genecards.org/cgi-bin/carddisp.pl?gene=G6PC
DDT	D-Dopachrome Tautomerase	Protein Coding	45	GC22M023971	1.5	https://www.genecards.org/cgi-bin/carddisp.pl?gene=DDT
COL7A1	Collagen Type VII Alpha 1 Chain	Protein Coding	50	GC03M048564	1.5	https://www.genecards.org/cgi-bin/carddisp.pl?gene=COL7A1
OGG1	8-Oxoguanine DNA Glycosylase	Protein Coding	53	GC03P009751	1.5	https://www.genecards.org/cgi-bin/carddisp.pl?gene=OGG1
NQO1	NAD(P)H Quinone Dehydrogenase 1	Protein Coding	56	GC16M069706	1.5	https://www.genecards.org/cgi-bin/carddisp.pl?gene=NQO1
TREX1	Three Prime Repair Exonuclease 1	Protein Coding	48	GC03P048506	1.5	https://www.genecards.org/cgi-bin/carddisp.pl?gene=TREX1
CHRNA5	Cholinergic Receptor Nicotinic Alpha 5 Subunit	Protein Coding	51	GC15P078565	1.5	https://www.genecards.org/cgi-bin/carddisp.pl?gene=CHRNA5
MIR939	MicroRNA 939	RNA Gene	17	GC08M144394	1.5	https://www.genecards.org/cgi-bin/carddisp.pl?gene=MIR939
SLC2A3	Solute Carrier Family 2 Member 3	Protein Coding	54	GC12M007919	1.49	https://www.genecards.org/cgi-bin/carddisp.pl?gene=SLC2A3
AVPR2	Arginine Vasopressin Receptor 2	Protein Coding	55	GC0XP153902	1.49	https://www.genecards.org/cgi-bin/carddisp.pl?gene=AVPR2
KCNN4	Potassium Calcium-Activated Channel Subfamily N Member 4	Protein Coding	54	GC19M043767	1.48	https://www.genecards.org/cgi-bin/carddisp.pl?gene=KCNN4
IL9	Interleukin 9	Protein Coding	50	GC05M135891	1.48	https://www.genecards.org/cgi-bin/carddisp.pl?gene=IL9
PTGIR	Prostaglandin I2 Receptor	Protein Coding	54	GC19M046611	1.48	https://www.genecards.org/cgi-bin/carddisp.pl?gene=PTGIR
MIR320B1	MicroRNA 320b-1	RNA Gene	15	GC01P116671	1.47	https://www.genecards.org/cgi-bin/carddisp.pl?gene=MIR320B1
TMIGD3	Transmembrane And Immunoglobulin Domain Containing 3	Protein Coding	21	GC01M111483	1.47	https://www.genecards.org/cgi-bin/carddisp.pl?gene=TMIGD3
GRK3	G Protein-Coupled Receptor Kinase 3	Protein Coding	43	GC22P025517	1.47	https://www.genecards.org/cgi-bin/carddisp.pl?gene=GRK3
SREBF2	Sterol Regulatory Element Binding Transcription Factor 2	Protein Coding	50	GC22P041833	1.47	https://www.genecards.org/cgi-bin/carddisp.pl?gene=SREBF2
HPS1	HPS1 Biogenesis Of Lysosomal Organelles Complex 3 Subunit 1	Protein Coding	47	GC10M098416	1.47	https://www.genecards.org/cgi-bin/carddisp.pl?gene=HPS1
BMPR2	Bone Morphogenetic Protein Receptor Type 2	Protein Coding	56	GC02P202376	1.47	https://www.genecards.org/cgi-bin/carddisp.pl?gene=BMPR2
BCL2L15	BCL2 Like 15	Protein Coding	37	GC01M113876	1.47	https://www.genecards.org/cgi-bin/carddisp.pl?gene=BCL2L15
COL6A3	Collagen Type VI Alpha 3 Chain	Protein Coding	50	GC02M237324	1.47	https://www.genecards.org/cgi-bin/carddisp.pl?gene=COL6A3
MTAP	Methylthioadenosine Phosphorylase	Protein Coding	54	GC09P021792	1.46	https://www.genecards.org/cgi-bin/carddisp.pl?gene=MTAP
MIR134	MicroRNA 134	RNA Gene	19	GC14P103818	1.46	https://www.genecards.org/cgi-bin/carddisp.pl?gene=MIR134
BCKDHB	Branched Chain Keto Acid Dehydrogenase E1 Subunit Beta	Protein Coding	50	GC06P080106	1.46	https://www.genecards.org/cgi-bin/carddisp.pl?gene=BCKDHB
BSND	Barttin CLCNK Type Accessory Beta Subunit	Protein Coding	46	GC01P054998	1.46	https://www.genecards.org/cgi-bin/carddisp.pl?gene=BSND
FADS2	Fatty Acid Desaturase 2	Protein Coding	51	GC11P061792	1.46	https://www.genecards.org/cgi-bin/carddisp.pl?gene=FADS2
ZNF687	Zinc Finger Protein 687	Protein Coding	43	GC01P151254	1.45	https://www.genecards.org/cgi-bin/carddisp.pl?gene=ZNF687
MET	MET Proto-Oncogene, Receptor Tyrosine Kinase	Protein Coding	62	GC07P116672	1.45	https://www.genecards.org/cgi-bin/carddisp.pl?gene=MET
HRG	Histidine Rich Glycoprotein	Protein Coding	48	GC03P186660	1.44	https://www.genecards.org/cgi-bin/carddisp.pl?gene=HRG
BLVRB	Biliverdin Reductase B	Protein Coding	46	GC19M040447	1.44	https://www.genecards.org/cgi-bin/carddisp.pl?gene=BLVRB
KCNA1	Potassium Voltage-Gated Channel Subfamily A Member 1	Protein Coding	51	GC12P006041	1.43	https://www.genecards.org/cgi-bin/carddisp.pl?gene=KCNA1
PNP	Purine Nucleoside Phosphorylase	Protein Coding	54	GC14P020468	1.43	https://www.genecards.org/cgi-bin/carddisp.pl?gene=PNP
HSPA1B	Heat Shock Protein Family A (Hsp70) Member 1B	Protein Coding	46	GC06P032517	1.43	https://www.genecards.org/cgi-bin/carddisp.pl?gene=HSPA1B
CXCR1	C-X-C Motif Chemokine Receptor 1	Protein Coding	49	GC02M218162	1.43	https://www.genecards.org/cgi-bin/carddisp.pl?gene=CXCR1
ENDOG	Endonuclease G	Protein Coding	50	GC09P128818	1.43	https://www.genecards.org/cgi-bin/carddisp.pl?gene=ENDOG
RNF182	Ring Finger Protein 182	Protein Coding	41	GC06P013924	1.43	https://www.genecards.org/cgi-bin/carddisp.pl?gene=RNF182
CLEC4A	C-Type Lectin Domain Family 4 Member A	Protein Coding	44	GC12P008123	1.43	https://www.genecards.org/cgi-bin/carddisp.pl?gene=CLEC4A
IKBKB	Inhibitor Of Nuclear Factor Kappa B Kinase Subunit Beta	Protein Coding	59	GC08P042247	1.42	https://www.genecards.org/cgi-bin/carddisp.pl?gene=IKBKB
GTPBP3	GTP Binding Protein 3, Mitochondrial	Protein Coding	47	GC19P020610	1.42	https://www.genecards.org/cgi-bin/carddisp.pl?gene=GTPBP3
TWNK	Twinkle MtDNA Helicase	Protein Coding	37	GC10P100998	1.42	https://www.genecards.org/cgi-bin/carddisp.pl?gene=TWNK
MYL1	Myosin Light Chain 1	Protein Coding	47	GC02M210290	1.42	https://www.genecards.org/cgi-bin/carddisp.pl?gene=MYL1
RGS2	Regulator Of G Protein Signaling 2	Protein Coding	50	GC01P192778	1.42	https://www.genecards.org/cgi-bin/carddisp.pl?gene=RGS2
TOMM40	Translocase Of Outer Mitochondrial Membrane 40	Protein Coding	46	GC19P044890	1.42	https://www.genecards.org/cgi-bin/carddisp.pl?gene=TOMM40
KCNA2	Potassium Voltage-Gated Channel Subfamily A Member 2	Protein Coding	51	GC01M110519	1.42	https://www.genecards.org/cgi-bin/carddisp.pl?gene=KCNA2
PTGER3	Prostaglandin E Receptor 3	Protein Coding	53	GC01M070852	1.42	https://www.genecards.org/cgi-bin/carddisp.pl?gene=PTGER3
PIK3R1	Phosphoinositide-3-Kinase Regulatory Subunit 1	Protein Coding	58	GC05P068215	1.42	https://www.genecards.org/cgi-bin/carddisp.pl?gene=PIK3R1
JUND	JunD Proto-Oncogene, AP-1 Transcription Factor Subunit	Protein Coding	48	GC19M018279	1.41	https://www.genecards.org/cgi-bin/carddisp.pl?gene=JUND
COL6A2	Collagen Type VI Alpha 2 Chain	Protein Coding	50	GC21P046098	1.41	https://www.genecards.org/cgi-bin/carddisp.pl?gene=COL6A2
COL6A1	Collagen Type VI Alpha 1 Chain	Protein Coding	49	GC21P045981	1.41	https://www.genecards.org/cgi-bin/carddisp.pl?gene=COL6A1
DHX9	DExH-Box Helicase 9	Protein Coding	46	GC01P182839	1.41	https://www.genecards.org/cgi-bin/carddisp.pl?gene=DHX9
TNFRSF10B	TNF Receptor Superfamily Member 10b	Protein Coding	57	GC08M023020	1.41	https://www.genecards.org/cgi-bin/carddisp.pl?gene=TNFRSF10B
MIR30A	MicroRNA 30a	RNA Gene	20	GC06M071403	1.41	https://www.genecards.org/cgi-bin/carddisp.pl?gene=MIR30A
CTNNA1	Catenin Alpha 1	Protein Coding	54	GC05P138613	1.4	https://www.genecards.org/cgi-bin/carddisp.pl?gene=CTNNA1
HLA-G	Major Histocompatibility Complex, Class I, G	Protein Coding	50	GC06P032416	1.4	https://www.genecards.org/cgi-bin/carddisp.pl?gene=HLA-G
PDCD1	Programmed Cell Death 1	Protein Coding	53	GC02M241849	1.4	https://www.genecards.org/cgi-bin/carddisp.pl?gene=PDCD1
IRAK1	Interleukin 1 Receptor Associated Kinase 1	Protein Coding	55	GC0XM154010	1.4	https://www.genecards.org/cgi-bin/carddisp.pl?gene=IRAK1
MS	Multiple Sclerosis	Genetic Locus	8	GC00U990205	1.4	https://www.genecards.org/cgi-bin/carddisp.pl?gene=MS
ITGA3	Integrin Subunit Alpha 3	Protein Coding	53	GC17P050055	1.4	https://www.genecards.org/cgi-bin/carddisp.pl?gene=ITGA3
TRPM7	Transient Receptor Potential Cation Channel Subfamily M Member 7	Protein Coding	52	GC15M050552	1.4	https://www.genecards.org/cgi-bin/carddisp.pl?gene=TRPM7
PSEN1	Presenilin 1	Protein Coding	58	GC14P073136	1.4	https://www.genecards.org/cgi-bin/carddisp.pl?gene=PSEN1
HDAC9	Histone Deacetylase 9	Protein Coding	53	GC07P018179	1.39	https://www.genecards.org/cgi-bin/carddisp.pl?gene=HDAC9
S100A9	S100 Calcium Binding Protein A9	Protein Coding	50	GC01P153357	1.39	https://www.genecards.org/cgi-bin/carddisp.pl?gene=S100A9
SLC6A3	Solute Carrier Family 6 Member 3	Protein Coding	56	GC05M001392	1.39	https://www.genecards.org/cgi-bin/carddisp.pl?gene=SLC6A3
P2RY2	Purinergic Receptor P2Y2	Protein Coding	51	GC11P073217	1.39	https://www.genecards.org/cgi-bin/carddisp.pl?gene=P2RY2
HSPE1	Heat Shock Protein Family E (Hsp10) Member 1	Protein Coding	46	GC02P197501	1.39	https://www.genecards.org/cgi-bin/carddisp.pl?gene=HSPE1
CCL18	C-C Motif Chemokine Ligand 18	Protein Coding	42	GC17P036064	1.39	https://www.genecards.org/cgi-bin/carddisp.pl?gene=CCL18
IL32	Interleukin 32	Protein Coding	46	GC16P003831	1.39	https://www.genecards.org/cgi-bin/carddisp.pl?gene=IL32
MT-ATP6	Mitochondrially Encoded ATP Synthase Membrane Subunit 6	Protein Coding	35	GCMTP008531	1.38	https://www.genecards.org/cgi-bin/carddisp.pl?gene=MT-ATP6
LRP2	LDL Receptor Related Protein 2	Protein Coding	53	GC02M169127	1.38	https://www.genecards.org/cgi-bin/carddisp.pl?gene=LRP2
ESRRA	Estrogen Related Receptor Alpha	Protein Coding	53	GC11P064305	1.38	https://www.genecards.org/cgi-bin/carddisp.pl?gene=ESRRA
UGT1A1	UDP Glucuronosyltransferase Family 1 Member A1	Protein Coding	55	GC02P233760	1.38	https://www.genecards.org/cgi-bin/carddisp.pl?gene=UGT1A1
SLC22A3	Solute Carrier Family 22 Member 3	Protein Coding	50	GC06P160348	1.38	https://www.genecards.org/cgi-bin/carddisp.pl?gene=SLC22A3
BBC3	BCL2 Binding Component 3	Protein Coding	46	GC19M047220	1.38	https://www.genecards.org/cgi-bin/carddisp.pl?gene=BBC3
KLKB1	Kallikrein B1	Protein Coding	54	GC04P186208	1.38	https://www.genecards.org/cgi-bin/carddisp.pl?gene=KLKB1
F2RL1	F2R Like Trypsin Receptor 1	Protein Coding	52	GC05P076818	1.38	https://www.genecards.org/cgi-bin/carddisp.pl?gene=F2RL1
NR4A1	Nuclear Receptor Subfamily 4 Group A Member 1	Protein Coding	53	GC12P052022	1.38	https://www.genecards.org/cgi-bin/carddisp.pl?gene=NR4A1
MDK	Midkine	Protein Coding	50	GC11P046402	1.38	https://www.genecards.org/cgi-bin/carddisp.pl?gene=MDK
IMPA1	Inositol Monophosphatase 1	Protein Coding	54	GC08M081656	1.38	https://www.genecards.org/cgi-bin/carddisp.pl?gene=IMPA1
VDAC1	Voltage Dependent Anion Channel 1	Protein Coding	53	GC05M133975	1.38	https://www.genecards.org/cgi-bin/carddisp.pl?gene=VDAC1
CCL22	C-C Motif Chemokine Ligand 22	Protein Coding	43	GC16P057359	1.37	https://www.genecards.org/cgi-bin/carddisp.pl?gene=CCL22
WNT1	Wnt Family Member 1	Protein Coding	53	GC12P049026	1.37	https://www.genecards.org/cgi-bin/carddisp.pl?gene=WNT1
YWHAQ	Tyrosine 3-Monooxygenase/Tryptophan 5-Monooxygenase Activation Protein Theta	Protein Coding	53	GC02M009641	1.37	https://www.genecards.org/cgi-bin/carddisp.pl?gene=YWHAQ
PDK4	Pyruvate Dehydrogenase Kinase 4	Protein Coding	51	GC07M095583	1.37	https://www.genecards.org/cgi-bin/carddisp.pl?gene=PDK4
CYP19A1	Cytochrome P450 Family 19 Subfamily A Member 1	Protein Coding	56	GC15M051208	1.36	https://www.genecards.org/cgi-bin/carddisp.pl?gene=CYP19A1
CCL4	C-C Motif Chemokine Ligand 4	Protein Coding	47	GC17P036103	1.36	https://www.genecards.org/cgi-bin/carddisp.pl?gene=CCL4
MCM10	Minichromosome Maintenance 10 Replication Initiation Factor	Protein Coding	42	GC10P013161	1.36	https://www.genecards.org/cgi-bin/carddisp.pl?gene=MCM10
MIR486-1	MicroRNA 486-1	RNA Gene	16	GC08M041660	1.36	https://www.genecards.org/cgi-bin/carddisp.pl?gene=MIR486-1
ANXA1	Annexin A1	Protein Coding	55	GC09P073151	1.36	https://www.genecards.org/cgi-bin/carddisp.pl?gene=ANXA1
HMGB2	High Mobility Group Box 2	Protein Coding	47	GC04M173331	1.36	https://www.genecards.org/cgi-bin/carddisp.pl?gene=HMGB2
MTERF1	Mitochondrial Transcription Termination Factor 1	Protein Coding	38	GC07M091692	1.35	https://www.genecards.org/cgi-bin/carddisp.pl?gene=MTERF1
TCF4	Transcription Factor 4	Protein Coding	53	GC18M055222	1.35	https://www.genecards.org/cgi-bin/carddisp.pl?gene=TCF4
SMPD2	Sphingomyelin Phosphodiesterase 2	Protein Coding	46	GC06P109440	1.35	https://www.genecards.org/cgi-bin/carddisp.pl?gene=SMPD2
CMKLR1	Chemerin Chemokine-Like Receptor 1	Protein Coding	46	GC12M108288	1.35	https://www.genecards.org/cgi-bin/carddisp.pl?gene=CMKLR1
ATP12A	ATPase H+/K+ Transporting Non-Gastric Alpha2 Subunit	Protein Coding	48	GC13P024680	1.35	https://www.genecards.org/cgi-bin/carddisp.pl?gene=ATP12A
PLSCR3	Phospholipid Scramblase 3	Protein Coding	42	GC17M007389	1.35	https://www.genecards.org/cgi-bin/carddisp.pl?gene=PLSCR3
TRIM72	Tripartite Motif Containing 72	Protein Coding	40	GC16P031318	1.35	https://www.genecards.org/cgi-bin/carddisp.pl?gene=TRIM72
C4BPA	Complement Component 4 Binding Protein Alpha	Protein Coding	46	GC01P207105	1.35	https://www.genecards.org/cgi-bin/carddisp.pl?gene=C4BPA
SFRP1	Secreted Frizzled Related Protein 1	Protein Coding	50	GC08M041238	1.35	https://www.genecards.org/cgi-bin/carddisp.pl?gene=SFRP1
MIR143	MicroRNA 143	RNA Gene	23	GC05P149410	1.35	https://www.genecards.org/cgi-bin/carddisp.pl?gene=MIR143
MIR874	MicroRNA 874	RNA Gene	19	GC05M137647	1.34	https://www.genecards.org/cgi-bin/carddisp.pl?gene=MIR874
SRF	Serum Response Factor	Protein Coding	48	GC06P043171	1.34	https://www.genecards.org/cgi-bin/carddisp.pl?gene=SRF
FRZB	Frizzled Related Protein	Protein Coding	46	GC02M182833	1.33	https://www.genecards.org/cgi-bin/carddisp.pl?gene=FRZB
TLR9	Toll Like Receptor 9	Protein Coding	52	GC03M052222	1.33	https://www.genecards.org/cgi-bin/carddisp.pl?gene=TLR9
SURF1	SURF1 Cytochrome C Oxidase Assembly Factor	Protein Coding	49	GC09M133351	1.33	https://www.genecards.org/cgi-bin/carddisp.pl?gene=SURF1
BBS2	Bardet-Biedl Syndrome 2	Protein Coding	47	GC16M056500	1.33	https://www.genecards.org/cgi-bin/carddisp.pl?gene=BBS2
NDUFAF2	NADH:Ubiquinone Oxidoreductase Complex Assembly Factor 2	Protein Coding	46	GC05P060945	1.33	https://www.genecards.org/cgi-bin/carddisp.pl?gene=NDUFAF2
FASTKD2	FAST Kinase Domains 2	Protein Coding	45	GC02P206766	1.33	https://www.genecards.org/cgi-bin/carddisp.pl?gene=FASTKD2
TRPC1	Transient Receptor Potential Cation Channel Subfamily C Member 1	Protein Coding	45	GC03P142724	1.33	https://www.genecards.org/cgi-bin/carddisp.pl?gene=TRPC1
UTS2B	Urotensin 2B	Protein Coding	38	GC03M191267	1.33	https://www.genecards.org/cgi-bin/carddisp.pl?gene=UTS2B
MSRB1	Methionine Sulfoxide Reductase B1	Protein Coding	45	GC16M001939	1.32	https://www.genecards.org/cgi-bin/carddisp.pl?gene=MSRB1
PPP3CA	Protein Phosphatase 3 Catalytic Subunit Alpha	Protein Coding	59	GC04M101024	1.32	https://www.genecards.org/cgi-bin/carddisp.pl?gene=PPP3CA
TOLLIP	Toll Interacting Protein	Protein Coding	50	GC11M001274	1.32	https://www.genecards.org/cgi-bin/carddisp.pl?gene=TOLLIP
TPH1	Tryptophan Hydroxylase 1	Protein Coding	50	GC11M018040	1.32	https://www.genecards.org/cgi-bin/carddisp.pl?gene=TPH1
EIF4EBP1	Eukaryotic Translation Initiation Factor 4E Binding Protein 1	Protein Coding	53	GC08P038007	1.32	https://www.genecards.org/cgi-bin/carddisp.pl?gene=EIF4EBP1
TPI1	Triosephosphate Isomerase 1	Protein Coding	54	GC12P006910	1.32	https://www.genecards.org/cgi-bin/carddisp.pl?gene=TPI1
CHRM3	Cholinergic Receptor Muscarinic 3	Protein Coding	55	GC01P239386	1.32	https://www.genecards.org/cgi-bin/carddisp.pl?gene=CHRM3
PSMB8	Proteasome Subunit Beta 8	Protein Coding	57	GC06M032840	1.31	https://www.genecards.org/cgi-bin/carddisp.pl?gene=PSMB8
TUBB	Tubulin Beta Class I	Protein Coding	56	GC06P030720	1.31	https://www.genecards.org/cgi-bin/carddisp.pl?gene=TUBB
MDM2	MDM2 Proto-Oncogene	Protein Coding	59	GC12P068808	1.31	https://www.genecards.org/cgi-bin/carddisp.pl?gene=MDM2
UCP3	Uncoupling Protein 3	Protein Coding	48	GC11M074000	1.31	https://www.genecards.org/cgi-bin/carddisp.pl?gene=UCP3
P2RX6	Purinergic Receptor P2X 6	Protein Coding	46	GC22P021015	1.31	https://www.genecards.org/cgi-bin/carddisp.pl?gene=P2RX6
HTR2C	5-Hydroxytryptamine Receptor 2C	Protein Coding	53	GC0XP114584	1.31	https://www.genecards.org/cgi-bin/carddisp.pl?gene=HTR2C
TRPC6	Transient Receptor Potential Cation Channel Subfamily C Member 6	Protein Coding	56	GC11M101356	1.31	https://www.genecards.org/cgi-bin/carddisp.pl?gene=TRPC6
AVPR1A	Arginine Vasopressin Receptor 1A	Protein Coding	52	GC12M063142	1.31	https://www.genecards.org/cgi-bin/carddisp.pl?gene=AVPR1A
TG	Thyroglobulin	Protein Coding	49	GC08P132866	1.3	https://www.genecards.org/cgi-bin/carddisp.pl?gene=TG
AXL	AXL Receptor Tyrosine Kinase	Protein Coding	57	GC19P041219	1.3	https://www.genecards.org/cgi-bin/carddisp.pl?gene=AXL
LPAR3	Lysophosphatidic Acid Receptor 3	Protein Coding	50	GC01M084811	1.3	https://www.genecards.org/cgi-bin/carddisp.pl?gene=LPAR3
TRIM63	Tripartite Motif Containing 63	Protein Coding	46	GC01M026062	1.3	https://www.genecards.org/cgi-bin/carddisp.pl?gene=TRIM63
IL7	Interleukin 7	Protein Coding	46	GC08M078689	1.3	https://www.genecards.org/cgi-bin/carddisp.pl?gene=IL7
CEBPA	CCAAT Enhancer Binding Protein Alpha	Protein Coding	52	GC19M033299	1.3	https://www.genecards.org/cgi-bin/carddisp.pl?gene=CEBPA
AMBP	Alpha-1-Microglobulin/Bikunin Precursor	Protein Coding	47	GC09M114060	1.3	https://www.genecards.org/cgi-bin/carddisp.pl?gene=AMBP
MIR30D	MicroRNA 30d	RNA Gene	17	GC08M134804	1.3	https://www.genecards.org/cgi-bin/carddisp.pl?gene=MIR30D
SERPINA12	Serpin Family A Member 12	Protein Coding	45	GC14M094487	1.29	https://www.genecards.org/cgi-bin/carddisp.pl?gene=SERPINA12
CHRNA7	Cholinergic Receptor Nicotinic Alpha 7 Subunit	Protein Coding	52	GC15P031923	1.29	https://www.genecards.org/cgi-bin/carddisp.pl?gene=CHRNA7
EIF2AK2	Eukaryotic Translation Initiation Factor 2 Alpha Kinase 2	Protein Coding	51	GC02M037073	1.28	https://www.genecards.org/cgi-bin/carddisp.pl?gene=EIF2AK2
BID	BH3 Interacting Domain Death Agonist	Protein Coding	51	GC22M017734	1.27	https://www.genecards.org/cgi-bin/carddisp.pl?gene=BID
PFKFB3	6-Phosphofructo-2-Kinase/Fructose-2,6-Biphosphatase 3	Protein Coding	51	GC10P006144	1.27	https://www.genecards.org/cgi-bin/carddisp.pl?gene=PFKFB3
LUM	Lumican	Protein Coding	48	GC12M091102	1.27	https://www.genecards.org/cgi-bin/carddisp.pl?gene=LUM
MSRA	Methionine Sulfoxide Reductase A	Protein Coding	48	GC08P010054	1.27	https://www.genecards.org/cgi-bin/carddisp.pl?gene=MSRA
MIR125B1	MicroRNA 125b-1	RNA Gene	21	GC11M122100	1.27	https://www.genecards.org/cgi-bin/carddisp.pl?gene=MIR125B1
MIR361	MicroRNA 361	RNA Gene	17	GC0XM085903	1.27	https://www.genecards.org/cgi-bin/carddisp.pl?gene=MIR361
HTR2B	5-Hydroxytryptamine Receptor 2B	Protein Coding	48	GC02M231108	1.26	https://www.genecards.org/cgi-bin/carddisp.pl?gene=HTR2B
MIR26A1	MicroRNA 26a-1	RNA Gene	21	GC03P037969	1.26	https://www.genecards.org/cgi-bin/carddisp.pl?gene=MIR26A1
REG3A	Regenerating Family Member 3 Alpha	Protein Coding	45	GC02M079157	1.26	https://www.genecards.org/cgi-bin/carddisp.pl?gene=REG3A
CLOCK	Clock Circadian Regulator	Protein Coding	50	GC04M055427	1.26	https://www.genecards.org/cgi-bin/carddisp.pl?gene=CLOCK
SERPINB2	Serpin Family B Member 2	Protein Coding	50	GC18P063871	1.26	https://www.genecards.org/cgi-bin/carddisp.pl?gene=SERPINB2
PEAR1	Platelet Endothelial Aggregation Receptor 1	Protein Coding	42	GC01P156893	1.26	https://www.genecards.org/cgi-bin/carddisp.pl?gene=PEAR1
S100A8	S100 Calcium Binding Protein A8	Protein Coding	48	GC01M153391	1.25	https://www.genecards.org/cgi-bin/carddisp.pl?gene=S100A8
MIR29B1	MicroRNA 29b-1	RNA Gene	20	GC07M130877	1.25	https://www.genecards.org/cgi-bin/carddisp.pl?gene=MIR29B1
HK2	Hexokinase 2	Protein Coding	53	GC02P074796	1.25	https://www.genecards.org/cgi-bin/carddisp.pl?gene=HK2
SERPINA9	Serpin Family A Member 9	Protein Coding	41	GC14M094462	1.25	https://www.genecards.org/cgi-bin/carddisp.pl?gene=SERPINA9
TGIF1	TGFB Induced Factor Homeobox 1	Protein Coding	52	GC18P003411	1.25	https://www.genecards.org/cgi-bin/carddisp.pl?gene=TGIF1
HSF1	Heat Shock Transcription Factor 1	Protein Coding	51	GC08P144291	1.25	https://www.genecards.org/cgi-bin/carddisp.pl?gene=HSF1
MIR15B	MicroRNA 15b	RNA Gene	19	GC03P160404	1.25	https://www.genecards.org/cgi-bin/carddisp.pl?gene=MIR15B
GOT1	Glutamic-Oxaloacetic Transaminase 1	Protein Coding	53	GC10M099396	1.25	https://www.genecards.org/cgi-bin/carddisp.pl?gene=GOT1
SERPINI1	Serpin Family I Member 1	Protein Coding	52	GC03P167735	1.24	https://www.genecards.org/cgi-bin/carddisp.pl?gene=SERPINI1
MIR487B	MicroRNA 487b	RNA Gene	18	GC14P103850	1.24	https://www.genecards.org/cgi-bin/carddisp.pl?gene=MIR487B
PPP1CA	Protein Phosphatase 1 Catalytic Subunit Alpha	Protein Coding	53	GC11M067415	1.24	https://www.genecards.org/cgi-bin/carddisp.pl?gene=PPP1CA
ESRRG	Estrogen Related Receptor Gamma	Protein Coding	51	GC01M216503	1.24	https://www.genecards.org/cgi-bin/carddisp.pl?gene=ESRRG
HTR4	5-Hydroxytryptamine Receptor 4	Protein Coding	50	GC05M148451	1.24	https://www.genecards.org/cgi-bin/carddisp.pl?gene=HTR4
RPS6KB2	Ribosomal Protein S6 Kinase B2	Protein Coding	53	GC11P067428	1.23	https://www.genecards.org/cgi-bin/carddisp.pl?gene=RPS6KB2
TGM1	Transglutaminase 1	Protein Coding	51	GC14M024249	1.23	https://www.genecards.org/cgi-bin/carddisp.pl?gene=TGM1
ITGB1BP2	Integrin Subunit Beta 1 Binding Protein 2	Protein Coding	43	GC0XP071302	1.23	https://www.genecards.org/cgi-bin/carddisp.pl?gene=ITGB1BP2
HDAC4	Histone Deacetylase 4	Protein Coding	57	GC02M239048	1.23	https://www.genecards.org/cgi-bin/carddisp.pl?gene=HDAC4
BMP4	Bone Morphogenetic Protein 4	Protein Coding	55	GC14M053949	1.23	https://www.genecards.org/cgi-bin/carddisp.pl?gene=BMP4
IL4R	Interleukin 4 Receptor	Protein Coding	54	GC16P027325	1.23	https://www.genecards.org/cgi-bin/carddisp.pl?gene=IL4R
LPAR1	Lysophosphatidic Acid Receptor 1	Protein Coding	52	GC09M110873	1.23	https://www.genecards.org/cgi-bin/carddisp.pl?gene=LPAR1
LTB4R	Leukotriene B4 Receptor	Protein Coding	50	GC14P024311	1.22	https://www.genecards.org/cgi-bin/carddisp.pl?gene=LTB4R
CDK9	Cyclin Dependent Kinase 9	Protein Coding	52	GC09P127802	1.22	https://www.genecards.org/cgi-bin/carddisp.pl?gene=CDK9
THAP5	THAP Domain Containing 5	Protein Coding	40	GC07M108554	1.21	https://www.genecards.org/cgi-bin/carddisp.pl?gene=THAP5
SELENOS	Selenoprotein S	Protein Coding	36	GC15M101575	1.21	https://www.genecards.org/cgi-bin/carddisp.pl?gene=SELENOS
TRPV4	Transient Receptor Potential Cation Channel Subfamily V Member 4	Protein Coding	56	GC12M109783	1.21	https://www.genecards.org/cgi-bin/carddisp.pl?gene=TRPV4
MSTN	Myostatin	Protein Coding	51	GC02M190055	1.21	https://www.genecards.org/cgi-bin/carddisp.pl?gene=MSTN
FST	Follistatin	Protein Coding	53	GC05P053480	1.21	https://www.genecards.org/cgi-bin/carddisp.pl?gene=FST
E2F1	E2F Transcription Factor 1	Protein Coding	50	GC20M033675	1.21	https://www.genecards.org/cgi-bin/carddisp.pl?gene=E2F1
YWHAE	Tyrosine 3-Monooxygenase/Tryptophan 5-Monooxygenase Activation Protein Epsilon	Protein Coding	56	GC17M001346	1.21	https://www.genecards.org/cgi-bin/carddisp.pl?gene=YWHAE
GHR	Growth Hormone Receptor	Protein Coding	53	GC05P042429	1.21	https://www.genecards.org/cgi-bin/carddisp.pl?gene=GHR
PLD2	Phospholipase D2	Protein Coding	53	GC17P004808	1.21	https://www.genecards.org/cgi-bin/carddisp.pl?gene=PLD2
MANF	Mesencephalic Astrocyte Derived Neurotrophic Factor	Protein Coding	46	GC03P051385	1.21	https://www.genecards.org/cgi-bin/carddisp.pl?gene=MANF
MCAM	Melanoma Cell Adhesion Molecule	Protein Coding	46	GC11M119308	1.2	https://www.genecards.org/cgi-bin/carddisp.pl?gene=MCAM
NPC1L1	NPC1 Like Intracellular Cholesterol Transporter 1	Protein Coding	51	GC07M044512	1.2	https://www.genecards.org/cgi-bin/carddisp.pl?gene=NPC1L1
IL21	Interleukin 21	Protein Coding	50	GC04M122612	1.2	https://www.genecards.org/cgi-bin/carddisp.pl?gene=IL21
MUC1	Mucin 1, Cell Surface Associated	Protein Coding	54	GC01M155158	1.2	https://www.genecards.org/cgi-bin/carddisp.pl?gene=MUC1
FOSL1	FOS Like 1, AP-1 Transcription Factor Subunit	Protein Coding	50	GC11M065909	1.2	https://www.genecards.org/cgi-bin/carddisp.pl?gene=FOSL1
SCG2	Secretogranin II	Protein Coding	45	GC02M223596	1.19	https://www.genecards.org/cgi-bin/carddisp.pl?gene=SCG2
PTMA	Prothymosin Alpha	Protein Coding	43	GC02P231707	1.19	https://www.genecards.org/cgi-bin/carddisp.pl?gene=PTMA
MIR410	MicroRNA 410	RNA Gene	18	GC14P103844	1.19	https://www.genecards.org/cgi-bin/carddisp.pl?gene=MIR410
USF1	Upstream Transcription Factor 1	Protein Coding	50	GC01M161009	1.19	https://www.genecards.org/cgi-bin/carddisp.pl?gene=USF1
MIR382	MicroRNA 382	RNA Gene	16	GC14P103842	1.19	https://www.genecards.org/cgi-bin/carddisp.pl?gene=MIR382
MAS1	MAS1 Proto-Oncogene, G Protein-Coupled Receptor	Protein Coding	44	GC06P159906	1.19	https://www.genecards.org/cgi-bin/carddisp.pl?gene=MAS1
CD58	CD58 Molecule	Protein Coding	46	GC01M116514	1.19	https://www.genecards.org/cgi-bin/carddisp.pl?gene=CD58
ELAVL1	ELAV Like RNA Binding Protein 1	Protein Coding	48	GC19M007958	1.19	https://www.genecards.org/cgi-bin/carddisp.pl?gene=ELAVL1
MIR494	MicroRNA 494	RNA Gene	18	GC14P103853	1.19	https://www.genecards.org/cgi-bin/carddisp.pl?gene=MIR494
SMAD1	SMAD Family Member 1	Protein Coding	50	GC04P145481	1.19	https://www.genecards.org/cgi-bin/carddisp.pl?gene=SMAD1
P2RY11	Purinergic Receptor P2Y11	Protein Coding	50	GC19P010137	1.19	https://www.genecards.org/cgi-bin/carddisp.pl?gene=P2RY11
SPARC	Secreted Protein Acidic And Cysteine Rich	Protein Coding	57	GC05M151639	1.19	https://www.genecards.org/cgi-bin/carddisp.pl?gene=SPARC
PLK4	Polo Like Kinase 4	Protein Coding	51	GC04P127880	1.19	https://www.genecards.org/cgi-bin/carddisp.pl?gene=PLK4
SLC22A2	Solute Carrier Family 22 Member 2	Protein Coding	51	GC06M160173	1.19	https://www.genecards.org/cgi-bin/carddisp.pl?gene=SLC22A2
TNFRSF10A	TNF Receptor Superfamily Member 10a	Protein Coding	51	GC08M023190	1.18	https://www.genecards.org/cgi-bin/carddisp.pl?gene=TNFRSF10A
FHL1	Four And A Half LIM Domains 1	Protein Coding	52	GC0XP136146	1.17	https://www.genecards.org/cgi-bin/carddisp.pl?gene=FHL1
APOL1	Apolipoprotein L1	Protein Coding	48	GC22P036253	1.17	https://www.genecards.org/cgi-bin/carddisp.pl?gene=APOL1
MLC1	Modulator Of VRAC Current 1	Protein Coding	48	GC22M050059	1.17	https://www.genecards.org/cgi-bin/carddisp.pl?gene=MLC1
PIEZO1	Piezo Type Mechanosensitive Ion Channel Component 1	Protein Coding	42	GC16M088781	1.17	https://www.genecards.org/cgi-bin/carddisp.pl?gene=PIEZO1
GLP1R	Glucagon Like Peptide 1 Receptor	Protein Coding	51	GC06P039048	1.17	https://www.genecards.org/cgi-bin/carddisp.pl?gene=GLP1R
SLC4A4	Solute Carrier Family 4 Member 4	Protein Coding	52	GC04P071092	1.17	https://www.genecards.org/cgi-bin/carddisp.pl?gene=SLC4A4
MIR199A1	MicroRNA 199a-1	RNA Gene	20	GC19M010792	1.17	https://www.genecards.org/cgi-bin/carddisp.pl?gene=MIR199A1
BRCA2	BRCA2 DNA Repair Associated	Protein Coding	55	GC13P032315	1.16	https://www.genecards.org/cgi-bin/carddisp.pl?gene=BRCA2
NFATC4	Nuclear Factor Of Activated T Cells 4	Protein Coding	50	GC14P024365	1.16	https://www.genecards.org/cgi-bin/carddisp.pl?gene=NFATC4
PSMC3	Proteasome 26S Subunit, ATPase 3	Protein Coding	46	GC11M056040	1.16	https://www.genecards.org/cgi-bin/carddisp.pl?gene=PSMC3
IFNB1	Interferon Beta 1	Protein Coding	48	GC09M021077	1.16	https://www.genecards.org/cgi-bin/carddisp.pl?gene=IFNB1
BIRC2	Baculoviral IAP Repeat Containing 2	Protein Coding	52	GC11P102347	1.16	https://www.genecards.org/cgi-bin/carddisp.pl?gene=BIRC2
TLR3	Toll Like Receptor 3	Protein Coding	58	GC04P186059	1.16	https://www.genecards.org/cgi-bin/carddisp.pl?gene=TLR3
LTB	Lymphotoxin Beta	Protein Coding	45	GC06M032132	1.16	https://www.genecards.org/cgi-bin/carddisp.pl?gene=LTB
COL15A1	Collagen Type XV Alpha 1 Chain	Protein Coding	45	GC09P098943	1.15	https://www.genecards.org/cgi-bin/carddisp.pl?gene=COL15A1
FBLN2	Fibulin 2	Protein Coding	49	GC03P013565	1.15	https://www.genecards.org/cgi-bin/carddisp.pl?gene=FBLN2
AIMP1	Aminoacyl TRNA Synthetase Complex Interacting Multifunctional Protein 1	Protein Coding	49	GC04P106315	1.15	https://www.genecards.org/cgi-bin/carddisp.pl?gene=AIMP1
TNFRSF12A	TNF Receptor Superfamily Member 12A	Protein Coding	49	GC16P003018	1.15	https://www.genecards.org/cgi-bin/carddisp.pl?gene=TNFRSF12A
BAG1	BCL2 Associated Athanogene 1	Protein Coding	49	GC09M033245	1.14	https://www.genecards.org/cgi-bin/carddisp.pl?gene=BAG1
FCN1	Ficolin 1	Protein Coding	45	GC09M134942	1.14	https://www.genecards.org/cgi-bin/carddisp.pl?gene=FCN1
VLDLR	Very Low Density Lipoprotein Receptor	Protein Coding	54	GC09P002611	1.14	https://www.genecards.org/cgi-bin/carddisp.pl?gene=VLDLR
IL15	Interleukin 15	Protein Coding	47	GC04P141636	1.14	https://www.genecards.org/cgi-bin/carddisp.pl?gene=IL15
ITGA1	Integrin Subunit Alpha 1	Protein Coding	47	GC05P052788	1.14	https://www.genecards.org/cgi-bin/carddisp.pl?gene=ITGA1
SLC12A3	Solute Carrier Family 12 Member 3	Protein Coding	54	GC16P056899	1.14	https://www.genecards.org/cgi-bin/carddisp.pl?gene=SLC12A3
STUB1	STIP1 Homology And U-Box Containing Protein 1	Protein Coding	52	GC16P001074	1.14	https://www.genecards.org/cgi-bin/carddisp.pl?gene=STUB1
DRP2	Dystrophin Related Protein 2	Protein Coding	43	GC0XP101219	1.14	https://www.genecards.org/cgi-bin/carddisp.pl?gene=DRP2
SERPINA5	Serpin Family A Member 5	Protein Coding	49	GC14P094563	1.14	https://www.genecards.org/cgi-bin/carddisp.pl?gene=SERPINA5
MRE11	MRE11 Homolog, Double Strand Break Repair Nuclease	Protein Coding	46	GC11M094529	1.14	https://www.genecards.org/cgi-bin/carddisp.pl?gene=MRE11
SGCD	Sarcoglycan Delta	Protein Coding	51	GC05P155870	1.13	https://www.genecards.org/cgi-bin/carddisp.pl?gene=SGCD
PRDX2	Peroxiredoxin 2	Protein Coding	53	GC19M012796	1.13	https://www.genecards.org/cgi-bin/carddisp.pl?gene=PRDX2
P2RY6	Pyrimidinergic Receptor P2Y6	Protein Coding	48	GC11P073264	1.13	https://www.genecards.org/cgi-bin/carddisp.pl?gene=P2RY6
ZEB1	Zinc Finger E-Box Binding Homeobox 1	Protein Coding	54	GC10P031330	1.13	https://www.genecards.org/cgi-bin/carddisp.pl?gene=ZEB1
BYSL	Bystin Like	Protein Coding	43	GC06P043265	1.13	https://www.genecards.org/cgi-bin/carddisp.pl?gene=BYSL
PDGFA	Platelet Derived Growth Factor Subunit A	Protein Coding	50	GC07M000497	1.12	https://www.genecards.org/cgi-bin/carddisp.pl?gene=PDGFA
LAMB1	Laminin Subunit Beta 1	Protein Coding	54	GC07M107923	1.12	https://www.genecards.org/cgi-bin/carddisp.pl?gene=LAMB1
LAMB2	Laminin Subunit Beta 2	Protein Coding	50	GC03M049121	1.12	https://www.genecards.org/cgi-bin/carddisp.pl?gene=LAMB2
LAMC1	Laminin Subunit Gamma 1	Protein Coding	49	GC01P182992	1.12	https://www.genecards.org/cgi-bin/carddisp.pl?gene=LAMC1
COL14A1	Collagen Type XIV Alpha 1 Chain	Protein Coding	48	GC08P120060	1.12	https://www.genecards.org/cgi-bin/carddisp.pl?gene=COL14A1
PRELP	Proline And Arginine Rich End Leucine Rich Repeat Protein	Protein Coding	45	GC01P203444	1.12	https://www.genecards.org/cgi-bin/carddisp.pl?gene=PRELP
TINAGL1	Tubulointerstitial Nephritis Antigen Like 1	Protein Coding	45	GC01P031576	1.12	https://www.genecards.org/cgi-bin/carddisp.pl?gene=TINAGL1
SPON1	Spondin 1	Protein Coding	43	GC11P013940	1.12	https://www.genecards.org/cgi-bin/carddisp.pl?gene=SPON1
NID2	Nidogen 2	Protein Coding	43	GC14M052004	1.12	https://www.genecards.org/cgi-bin/carddisp.pl?gene=NID2
APOO	Apolipoprotein O	Protein Coding	39	GC0XM023851	1.12	https://www.genecards.org/cgi-bin/carddisp.pl?gene=APOO
LAMA1	Laminin Subunit Alpha 1	Protein Coding	51	GC18M006941	1.12	https://www.genecards.org/cgi-bin/carddisp.pl?gene=LAMA1
COL20A1	Collagen Type XX Alpha 1 Chain	Protein Coding	41	GC20P063293	1.12	https://www.genecards.org/cgi-bin/carddisp.pl?gene=COL20A1
SMPD1	Sphingomyelin Phosphodiesterase 1	Protein Coding	53	GC11P006390	1.12	https://www.genecards.org/cgi-bin/carddisp.pl?gene=SMPD1
ZNF667	Zinc Finger Protein 667	Protein Coding	43	GC19M056439	1.12	https://www.genecards.org/cgi-bin/carddisp.pl?gene=ZNF667
TRIB1	Tribbles Pseudokinase 1	Protein Coding	44	GC08P125430	1.11	https://www.genecards.org/cgi-bin/carddisp.pl?gene=TRIB1
HERPUD1	Homocysteine Inducible ER Protein With Ubiquitin Like Domain 1	Protein Coding	45	GC16P056965	1.11	https://www.genecards.org/cgi-bin/carddisp.pl?gene=HERPUD1
TXN2	Thioredoxin 2	Protein Coding	52	GC22M036467	1.1	https://www.genecards.org/cgi-bin/carddisp.pl?gene=TXN2
AP3B1	Adaptor Related Protein Complex 3 Subunit Beta 1	Protein Coding	51	GC05M078000	1.1	https://www.genecards.org/cgi-bin/carddisp.pl?gene=AP3B1
SLC39A7	Solute Carrier Family 39 Member 7	Protein Coding	45	GC06P033200	1.1	https://www.genecards.org/cgi-bin/carddisp.pl?gene=SLC39A7
PDE4DIP	Phosphodiesterase 4D Interacting Protein	Protein Coding	45	GC01P148808	1.1	https://www.genecards.org/cgi-bin/carddisp.pl?gene=PDE4DIP
PRRC2A	Proline Rich Coiled-Coil 2A	Protein Coding	39	GC06P032501	1.1	https://www.genecards.org/cgi-bin/carddisp.pl?gene=PRRC2A
MAP3K12	Mitogen-Activated Protein Kinase Kinase Kinase 12	Protein Coding	49	GC12M053479	1.1	https://www.genecards.org/cgi-bin/carddisp.pl?gene=MAP3K12
RABEP1	Rabaptin, RAB GTPase Binding Effector Protein 1	Protein Coding	45	GC17P005282	1.1	https://www.genecards.org/cgi-bin/carddisp.pl?gene=RABEP1
SIVA1	SIVA1 Apoptosis Inducing Factor	Protein Coding	43	GC14P104753	1.1	https://www.genecards.org/cgi-bin/carddisp.pl?gene=SIVA1
GLS	Glutaminase	Protein Coding	51	GC02P190880	1.1	https://www.genecards.org/cgi-bin/carddisp.pl?gene=GLS
EFS	Embryonal Fyn-Associated Substrate	Protein Coding	41	GC14M023356	1.1	https://www.genecards.org/cgi-bin/carddisp.pl?gene=EFS
MIR199B	MicroRNA 199b	RNA Gene	20	GC09M128244	1.1	https://www.genecards.org/cgi-bin/carddisp.pl?gene=MIR199B
EFNB2	Ephrin B2	Protein Coding	51	GC13M106489	1.09	https://www.genecards.org/cgi-bin/carddisp.pl?gene=EFNB2
ERBB4	Erb-B2 Receptor Tyrosine Kinase 4	Protein Coding	62	GC02M211375	1.09	https://www.genecards.org/cgi-bin/carddisp.pl?gene=ERBB4
PLCB1	Phospholipase C Beta 1	Protein Coding	54	GC20P008061	1.09	https://www.genecards.org/cgi-bin/carddisp.pl?gene=PLCB1
DDAH2	Dimethylarginine Dimethylaminohydrolase 2	Protein Coding	48	GC06M031727	1.09	https://www.genecards.org/cgi-bin/carddisp.pl?gene=DDAH2
MIR17HG	MiR-17-92a-1 Cluster Host Gene	RNA Gene	28	GC13P091347	1.09	https://www.genecards.org/cgi-bin/carddisp.pl?gene=MIR17HG
PDK2	Pyruvate Dehydrogenase Kinase 2	Protein Coding	49	GC17P050095	1.09	https://www.genecards.org/cgi-bin/carddisp.pl?gene=PDK2
CDON	Cell Adhesion Associated, Oncogene Regulated	Protein Coding	51	GC11M125955	1.09	https://www.genecards.org/cgi-bin/carddisp.pl?gene=CDON
FRAS1	Fraser Extracellular Matrix Complex Subunit 1	Protein Coding	46	GC04P078056	1.09	https://www.genecards.org/cgi-bin/carddisp.pl?gene=FRAS1
MATN2	Matrilin 2	Protein Coding	45	GC08P097909	1.09	https://www.genecards.org/cgi-bin/carddisp.pl?gene=MATN2
ADAM11	ADAM Metallopeptidase Domain 11	Protein Coding	45	GC17P044759	1.09	https://www.genecards.org/cgi-bin/carddisp.pl?gene=ADAM11
ADAMTS8	ADAM Metallopeptidase With Thrombospondin Type 1 Motif 8	Protein Coding	45	GC11M130308	1.09	https://www.genecards.org/cgi-bin/carddisp.pl?gene=ADAMTS8
ADAMTS9	ADAM Metallopeptidase With Thrombospondin Type 1 Motif 9	Protein Coding	43	GC03M064501	1.09	https://www.genecards.org/cgi-bin/carddisp.pl?gene=ADAMTS9
ADAMTS20	ADAM Metallopeptidase With Thrombospondin Type 1 Motif 20	Protein Coding	41	GC12M043353	1.09	https://www.genecards.org/cgi-bin/carddisp.pl?gene=ADAMTS20
CHADL	Chondroadherin Like	Protein Coding	40	GC22M042900	1.09	https://www.genecards.org/cgi-bin/carddisp.pl?gene=CHADL
COL6A5	Collagen Type VI Alpha 5 Chain	Protein Coding	40	GC03P130345	1.09	https://www.genecards.org/cgi-bin/carddisp.pl?gene=COL6A5
APOL4	Apolipoprotein L4	Protein Coding	40	GC22M036190	1.09	https://www.genecards.org/cgi-bin/carddisp.pl?gene=APOL4
EMILIN3	Elastin Microfibril Interfacer 3	Protein Coding	38	GC20M041359	1.09	https://www.genecards.org/cgi-bin/carddisp.pl?gene=EMILIN3
SSPO	SCO-Spondin	Protein Coding	38	GC07P149777	1.09	https://www.genecards.org/cgi-bin/carddisp.pl?gene=SSPO
NAXE	NAD(P)HX Epimerase	Protein Coding	37	GC01P156591	1.09	https://www.genecards.org/cgi-bin/carddisp.pl?gene=NAXE
FREM3	FRAS1 Related Extracellular Matrix 3	Protein Coding	37	GC04M143577	1.09	https://www.genecards.org/cgi-bin/carddisp.pl?gene=FREM3
RGS8	Regulator Of G Protein Signaling 8	Protein Coding	43	GC01M182610	1.09	https://www.genecards.org/cgi-bin/carddisp.pl?gene=RGS8
PLA2G3	Phospholipase A2 Group III	Protein Coding	44	GC22M031135	1.09	https://www.genecards.org/cgi-bin/carddisp.pl?gene=PLA2G3
ATP5F1A	ATP Synthase F1 Subunit Alpha	Protein Coding	40	GC18M046081	1.08	https://www.genecards.org/cgi-bin/carddisp.pl?gene=ATP5F1A
CPT1B	Carnitine Palmitoyltransferase 1B	Protein Coding	50	GC22M050569	1.08	https://www.genecards.org/cgi-bin/carddisp.pl?gene=CPT1B
IGFBP5	Insulin Like Growth Factor Binding Protein 5	Protein Coding	48	GC02M216672	1.08	https://www.genecards.org/cgi-bin/carddisp.pl?gene=IGFBP5
MST1	Macrophage Stimulating 1	Protein Coding	51	GC03M049683	1.08	https://www.genecards.org/cgi-bin/carddisp.pl?gene=MST1
RBP4	Retinol Binding Protein 4	Protein Coding	51	GC10M093591	1.08	https://www.genecards.org/cgi-bin/carddisp.pl?gene=RBP4
BIRC3	Baculoviral IAP Repeat Containing 3	Protein Coding	53	GC11P102317	1.08	https://www.genecards.org/cgi-bin/carddisp.pl?gene=BIRC3
GPNMB	Glycoprotein Nmb	Protein Coding	50	GC07P023238	1.08	https://www.genecards.org/cgi-bin/carddisp.pl?gene=GPNMB
UCP1	Uncoupling Protein 1	Protein Coding	50	GC04M140559	1.07	https://www.genecards.org/cgi-bin/carddisp.pl?gene=UCP1
DFFB	DNA Fragmentation Factor Subunit Beta	Protein Coding	48	GC01P003797	1.07	https://www.genecards.org/cgi-bin/carddisp.pl?gene=DFFB
RCAN1	Regulator Of Calcineurin 1	Protein Coding	49	GC21M034513	1.07	https://www.genecards.org/cgi-bin/carddisp.pl?gene=RCAN1
NDUFB2	NADH:Ubiquinone Oxidoreductase Subunit B2	Protein Coding	45	GC07P140690	1.06	https://www.genecards.org/cgi-bin/carddisp.pl?gene=NDUFB2
PITX2	Paired Like Homeodomain 2	Protein Coding	54	GC04M110617	1.06	https://www.genecards.org/cgi-bin/carddisp.pl?gene=PITX2
TLR5	Toll Like Receptor 5	Protein Coding	54	GC01M223109	1.06	https://www.genecards.org/cgi-bin/carddisp.pl?gene=TLR5
KRT5	Keratin 5	Protein Coding	53	GC12M052514	1.06	https://www.genecards.org/cgi-bin/carddisp.pl?gene=KRT5
PAFAH1B1	Platelet Activating Factor Acetylhydrolase 1b Regulatory Subunit 1	Protein Coding	53	GC17P002593	1.06	https://www.genecards.org/cgi-bin/carddisp.pl?gene=PAFAH1B1
DCC	DCC Netrin 1 Receptor	Protein Coding	52	GC18P052340	1.06	https://www.genecards.org/cgi-bin/carddisp.pl?gene=DCC
CYP2R1	Cytochrome P450 Family 2 Subfamily R Member 1	Protein Coding	52	GC11M014856	1.06	https://www.genecards.org/cgi-bin/carddisp.pl?gene=CYP2R1
GRM8	Glutamate Metabotropic Receptor 8	Protein Coding	51	GC07M126438	1.06	https://www.genecards.org/cgi-bin/carddisp.pl?gene=GRM8
MLF1	Myeloid Leukemia Factor 1	Protein Coding	50	GC03P158571	1.06	https://www.genecards.org/cgi-bin/carddisp.pl?gene=MLF1
ALOX12B	Arachidonate 12-Lipoxygenase, 12R Type	Protein Coding	50	GC17M008619	1.06	https://www.genecards.org/cgi-bin/carddisp.pl?gene=ALOX12B
SERPINB8	Serpin Family B Member 8	Protein Coding	49	GC18P063969	1.06	https://www.genecards.org/cgi-bin/carddisp.pl?gene=SERPINB8
SLC26A8	Solute Carrier Family 26 Member 8	Protein Coding	47	GC06M039785	1.06	https://www.genecards.org/cgi-bin/carddisp.pl?gene=SLC26A8
MYH15	Myosin Heavy Chain 15	Protein Coding	45	GC03M108380	1.06	https://www.genecards.org/cgi-bin/carddisp.pl?gene=MYH15
ITGAE	Integrin Subunit Alpha E	Protein Coding	45	GC17M003722	1.06	https://www.genecards.org/cgi-bin/carddisp.pl?gene=ITGAE
STRN	Striatin	Protein Coding	45	GC02M036815	1.06	https://www.genecards.org/cgi-bin/carddisp.pl?gene=STRN
CYBRD1	Cytochrome B Reductase 1	Protein Coding	45	GC02P171522	1.06	https://www.genecards.org/cgi-bin/carddisp.pl?gene=CYBRD1
TOX	Thymocyte Selection Associated High Mobility Group Box	Protein Coding	45	GC08M058791	1.06	https://www.genecards.org/cgi-bin/carddisp.pl?gene=TOX
VTI1A	Vesicle Transport Through Interaction With T-SNAREs 1A	Protein Coding	44	GC10P112446	1.06	https://www.genecards.org/cgi-bin/carddisp.pl?gene=VTI1A
TAF3	TATA-Box Binding Protein Associated Factor 3	Protein Coding	44	GC10P007860	1.06	https://www.genecards.org/cgi-bin/carddisp.pl?gene=TAF3
KRT74	Keratin 74	Protein Coding	43	GC12M052565	1.06	https://www.genecards.org/cgi-bin/carddisp.pl?gene=KRT74
DMXL2	Dmx Like 2	Protein Coding	43	GC15M051447	1.06	https://www.genecards.org/cgi-bin/carddisp.pl?gene=DMXL2
SNX19	Sorting Nexin 19	Protein Coding	42	GC11M130892	1.06	https://www.genecards.org/cgi-bin/carddisp.pl?gene=SNX19
SGIP1	SH3 Domain GRB2 Like Endophilin Interacting Protein 1	Protein Coding	42	GC01P066533	1.06	https://www.genecards.org/cgi-bin/carddisp.pl?gene=SGIP1
PGLYRP2	Peptidoglycan Recognition Protein 2	Protein Coding	42	GC19M015468	1.06	https://www.genecards.org/cgi-bin/carddisp.pl?gene=PGLYRP2
FCRLB	Fc Receptor Like B	Protein Coding	41	GC01P161721	1.06	https://www.genecards.org/cgi-bin/carddisp.pl?gene=FCRLB
AQP10	Aquaporin 10	Protein Coding	41	GC01P154321	1.06	https://www.genecards.org/cgi-bin/carddisp.pl?gene=AQP10
FSTL4	Follistatin Like 4	Protein Coding	40	GC05M133196	1.06	https://www.genecards.org/cgi-bin/carddisp.pl?gene=FSTL4
MYOM3	Myomesin 3	Protein Coding	40	GC01M024056	1.06	https://www.genecards.org/cgi-bin/carddisp.pl?gene=MYOM3
WDR31	WD Repeat Domain 31	Protein Coding	40	GC09M113313	1.06	https://www.genecards.org/cgi-bin/carddisp.pl?gene=WDR31
OR2A25	Olfactory Receptor Family 2 Subfamily A Member 25	Protein Coding	39	GC07P144385	1.06	https://www.genecards.org/cgi-bin/carddisp.pl?gene=OR2A25
WDR55	WD Repeat Domain 55	Protein Coding	39	GC05P142643	1.06	https://www.genecards.org/cgi-bin/carddisp.pl?gene=WDR55
TMPRSS11B	Transmembrane Serine Protease 11B	Protein Coding	39	GC04M068226	1.06	https://www.genecards.org/cgi-bin/carddisp.pl?gene=TMPRSS11B
HEATR5B	HEAT Repeat Containing 5B	Protein Coding	38	GC02M036949	1.06	https://www.genecards.org/cgi-bin/carddisp.pl?gene=HEATR5B
ZNF132	Zinc Finger Protein 132	Protein Coding	38	GC19M058432	1.06	https://www.genecards.org/cgi-bin/carddisp.pl?gene=ZNF132
LGALS14	Galectin 14	Protein Coding	37	GC19P039704	1.06	https://www.genecards.org/cgi-bin/carddisp.pl?gene=LGALS14
LY6G5B	Lymphocyte Antigen 6 Family Member G5B	Protein Coding	36	GC06P032507	1.06	https://www.genecards.org/cgi-bin/carddisp.pl?gene=LY6G5B
MIR27A	MicroRNA 27a	RNA Gene	23	GC19M013946	1.06	https://www.genecards.org/cgi-bin/carddisp.pl?gene=MIR27A
RPLP0P4	Ribosomal Protein Lateral Stalk Subunit P0 Pseudogene 4	Pseudogene	9	GC01P153198	1.06	https://www.genecards.org/cgi-bin/carddisp.pl?gene=RPLP0P4
LOC110673971	CYP11B2 Promoter	Biological Region	3	GC08U902746	1.06	https://www.genecards.org/cgi-bin/carddisp.pl?gene=LOC110673971
PLCB2	Phospholipase C Beta 2	Protein Coding	51	GC15M040278	1.05	https://www.genecards.org/cgi-bin/carddisp.pl?gene=PLCB2
DBH	Dopamine Beta-Hydroxylase	Protein Coding	56	GC09P133636	1.05	https://www.genecards.org/cgi-bin/carddisp.pl?gene=DBH
ATR	ATR Serine/Threonine Kinase	Protein Coding	58	GC03M142449	1.05	https://www.genecards.org/cgi-bin/carddisp.pl?gene=ATR
PAK4	P21 (RAC1) Activated Kinase 4	Protein Coding	55	GC19P039125	1.05	https://www.genecards.org/cgi-bin/carddisp.pl?gene=PAK4
PRMT1	Protein Arginine Methyltransferase 1	Protein Coding	54	GC19P049675	1.05	https://www.genecards.org/cgi-bin/carddisp.pl?gene=PRMT1
TBP	TATA-Box Binding Protein	Protein Coding	54	GC06P170554	1.05	https://www.genecards.org/cgi-bin/carddisp.pl?gene=TBP
FGF7	Fibroblast Growth Factor 7	Protein Coding	48	GC15P049423	1.05	https://www.genecards.org/cgi-bin/carddisp.pl?gene=FGF7
PRMT5	Protein Arginine Methyltransferase 5	Protein Coding	47	GC14M022920	1.05	https://www.genecards.org/cgi-bin/carddisp.pl?gene=PRMT5
SP3	Sp3 Transcription Factor	Protein Coding	46	GC02M173906	1.04	https://www.genecards.org/cgi-bin/carddisp.pl?gene=SP3
IGFBP7	Insulin Like Growth Factor Binding Protein 7	Protein Coding	52	GC04M057030	1.04	https://www.genecards.org/cgi-bin/carddisp.pl?gene=IGFBP7
CD274	CD274 Molecule	Protein Coding	51	GC09P005450	1.04	https://www.genecards.org/cgi-bin/carddisp.pl?gene=CD274
NDRG4	NDRG Family Member 4	Protein Coding	45	GC16P058462	1.04	https://www.genecards.org/cgi-bin/carddisp.pl?gene=NDRG4
OSM	Oncostatin M	Protein Coding	49	GC22M030262	1.03	https://www.genecards.org/cgi-bin/carddisp.pl?gene=OSM
PYY	Peptide YY	Protein Coding	49	GC17M043952	1.03	https://www.genecards.org/cgi-bin/carddisp.pl?gene=PYY
SLC5A6	Solute Carrier Family 5 Member 6	Protein Coding	50	GC02M027164	1.03	https://www.genecards.org/cgi-bin/carddisp.pl?gene=SLC5A6
CTH	Cystathionine Gamma-Lyase	Protein Coding	56	GC01P070411	1.03	https://www.genecards.org/cgi-bin/carddisp.pl?gene=CTH
OGDH	Oxoglutarate Dehydrogenase	Protein Coding	51	GC07P044646	1.02	https://www.genecards.org/cgi-bin/carddisp.pl?gene=OGDH
GRP	Gastrin Releasing Peptide	Protein Coding	46	GC18P059220	1.02	https://www.genecards.org/cgi-bin/carddisp.pl?gene=GRP
WT1	WT1 Transcription Factor	Protein Coding	54	GC11M032365	1.02	https://www.genecards.org/cgi-bin/carddisp.pl?gene=WT1
PNMT	Phenylethanolamine N-Methyltransferase	Protein Coding	51	GC17P039667	1.02	https://www.genecards.org/cgi-bin/carddisp.pl?gene=PNMT
TRPM6	Transient Receptor Potential Cation Channel Subfamily M Member 6	Protein Coding	51	GC09M074725	1.02	https://www.genecards.org/cgi-bin/carddisp.pl?gene=TRPM6
ADRA1B	Adrenoceptor Alpha 1B	Protein Coding	53	GC05P159916	1.02	https://www.genecards.org/cgi-bin/carddisp.pl?gene=ADRA1B
MYB	MYB Proto-Oncogene, Transcription Factor	Protein Coding	56	GC06P135125	1.02	https://www.genecards.org/cgi-bin/carddisp.pl?gene=MYB
IFNGR2	Interferon Gamma Receptor 2	Protein Coding	50	GC21P033402	1.02	https://www.genecards.org/cgi-bin/carddisp.pl?gene=IFNGR2
CD80	CD80 Molecule	Protein Coding	48	GC03M119524	1.02	https://www.genecards.org/cgi-bin/carddisp.pl?gene=CD80
TRPV2	Transient Receptor Potential Cation Channel Subfamily V Member 2	Protein Coding	48	GC17P016415	1.02	https://www.genecards.org/cgi-bin/carddisp.pl?gene=TRPV2
CRHR1	Corticotropin Releasing Hormone Receptor 1	Protein Coding	51	GC17P045784	1.02	https://www.genecards.org/cgi-bin/carddisp.pl?gene=CRHR1
INA	Internexin Neuronal Intermediate Filament Protein Alpha	Protein Coding	44	GC10P103277	1.01	https://www.genecards.org/cgi-bin/carddisp.pl?gene=INA
TMSB4X	Thymosin Beta 4 X-Linked	Protein Coding	46	GC0XP012993	1.01	https://www.genecards.org/cgi-bin/carddisp.pl?gene=TMSB4X
PDIA3	Protein Disulfide Isomerase Family A Member 3	Protein Coding	50	GC15P043746	1.01	https://www.genecards.org/cgi-bin/carddisp.pl?gene=PDIA3
APOC1	Apolipoprotein C1	Protein Coding	46	GC19P044914	1	https://www.genecards.org/cgi-bin/carddisp.pl?gene=APOC1
CD4	CD4 Molecule	Protein Coding	56	GC12P006786	0.99	https://www.genecards.org/cgi-bin/carddisp.pl?gene=CD4
RNASE3	Ribonuclease A Family Member 3	Protein Coding	46	GC14P020891	0.99	https://www.genecards.org/cgi-bin/carddisp.pl?gene=RNASE3
MASP1	Mannan Binding Lectin Serine Peptidase 1	Protein Coding	52	GC03M187216	0.98	https://www.genecards.org/cgi-bin/carddisp.pl?gene=MASP1
RAMP1	Receptor Activity Modifying Protein 1	Protein Coding	49	GC02P237858	0.98	https://www.genecards.org/cgi-bin/carddisp.pl?gene=RAMP1
DIO3	Iodothyronine Deiodinase 3	Protein Coding	46	GC14P103770	0.98	https://www.genecards.org/cgi-bin/carddisp.pl?gene=DIO3
MIR181A1	MicroRNA 181a-1	RNA Gene	19	GC01M198860	0.98	https://www.genecards.org/cgi-bin/carddisp.pl?gene=MIR181A1
CYP2E1	Cytochrome P450 Family 2 Subfamily E Member 1	Protein Coding	52	GC10P133520	0.98	https://www.genecards.org/cgi-bin/carddisp.pl?gene=CYP2E1
HAVCR1	Hepatitis A Virus Cellular Receptor 1	Protein Coding	48	GC05M157007	0.98	https://www.genecards.org/cgi-bin/carddisp.pl?gene=HAVCR1
SQSTM1	Sequestosome 1	Protein Coding	55	GC05P179806	0.98	https://www.genecards.org/cgi-bin/carddisp.pl?gene=SQSTM1
ANK3	Ankyrin 3	Protein Coding	50	GC10M060026	0.98	https://www.genecards.org/cgi-bin/carddisp.pl?gene=ANK3
ARF1	ADP Ribosylation Factor 1	Protein Coding	52	GC01P228082	0.97	https://www.genecards.org/cgi-bin/carddisp.pl?gene=ARF1
NPHS1	NPHS1 Adhesion Molecule, Nephrin	Protein Coding	51	GC19M035825	0.97	https://www.genecards.org/cgi-bin/carddisp.pl?gene=NPHS1
ARHGAP1	Rho GTPase Activating Protein 1	Protein Coding	48	GC11M056007	0.97	https://www.genecards.org/cgi-bin/carddisp.pl?gene=ARHGAP1
FBXO7	F-Box Protein 7	Protein Coding	47	GC22P032474	0.97	https://www.genecards.org/cgi-bin/carddisp.pl?gene=FBXO7
SERPINB1	Serpin Family B Member 1	Protein Coding	46	GC06M002833	0.97	https://www.genecards.org/cgi-bin/carddisp.pl?gene=SERPINB1
CA2	Carbonic Anhydrase 2	Protein Coding	57	GC08P085463	0.97	https://www.genecards.org/cgi-bin/carddisp.pl?gene=CA2
PTN	Pleiotrophin	Protein Coding	49	GC07M137227	0.97	https://www.genecards.org/cgi-bin/carddisp.pl?gene=PTN
GNE	Glucosamine (UDP-N-Acetyl)-2-Epimerase/N-Acetylmannosamine Kinase	Protein Coding	50	GC09M036214	0.97	https://www.genecards.org/cgi-bin/carddisp.pl?gene=GNE
PTHLH	Parathyroid Hormone Like Hormone	Protein Coding	52	GC12M027959	0.96	https://www.genecards.org/cgi-bin/carddisp.pl?gene=PTHLH
GFRA1	GDNF Family Receptor Alpha 1	Protein Coding	50	GC10M116056	0.96	https://www.genecards.org/cgi-bin/carddisp.pl?gene=GFRA1
UTS2R	Urotensin 2 Receptor	Protein Coding	48	GC17P082374	0.96	https://www.genecards.org/cgi-bin/carddisp.pl?gene=UTS2R
IL10RA	Interleukin 10 Receptor Subunit Alpha	Protein Coding	51	GC11P117987	0.96	https://www.genecards.org/cgi-bin/carddisp.pl?gene=IL10RA
HSP90AA2P	Heat Shock Protein 90 Alpha Family Class A Member 2, Pseudogene	Pseudogene	24	GC11M027888	0.96	https://www.genecards.org/cgi-bin/carddisp.pl?gene=HSP90AA2P
BEST1	Bestrophin 1	Protein Coding	49	GC11P061949	0.95	https://www.genecards.org/cgi-bin/carddisp.pl?gene=BEST1
PLA2G4C	Phospholipase A2 Group IVC	Protein Coding	48	GC19M048047	0.95	https://www.genecards.org/cgi-bin/carddisp.pl?gene=PLA2G4C
ATP2B4	ATPase Plasma Membrane Ca2+ Transporting 4	Protein Coding	51	GC01P203626	0.95	https://www.genecards.org/cgi-bin/carddisp.pl?gene=ATP2B4
MIR149	MicroRNA 149	RNA Gene	20	GC02P240456	0.95	https://www.genecards.org/cgi-bin/carddisp.pl?gene=MIR149
PDHA1	Pyruvate Dehydrogenase E1 Alpha 1 Subunit	Protein Coding	55	GC0XP019271	0.95	https://www.genecards.org/cgi-bin/carddisp.pl?gene=PDHA1
TAT	Tyrosine Aminotransferase	Protein Coding	51	GC16M071565	0.94	https://www.genecards.org/cgi-bin/carddisp.pl?gene=TAT
CCR7	C-C Motif Chemokine Receptor 7	Protein Coding	51	GC17M040556	0.94	https://www.genecards.org/cgi-bin/carddisp.pl?gene=CCR7
SIRT6	Sirtuin 6	Protein Coding	50	GC19M004174	0.94	https://www.genecards.org/cgi-bin/carddisp.pl?gene=SIRT6
THY1	Thy-1 Cell Surface Antigen	Protein Coding	50	GC11M119417	0.94	https://www.genecards.org/cgi-bin/carddisp.pl?gene=THY1
YBX1	Y-Box Binding Protein 1	Protein Coding	45	GC01P042682	0.94	https://www.genecards.org/cgi-bin/carddisp.pl?gene=YBX1
ENHO	Energy Homeostasis Associated	Protein Coding	34	GC09M034516	0.94	https://www.genecards.org/cgi-bin/carddisp.pl?gene=ENHO
MIR19A	MicroRNA 19a	RNA Gene	19	GC13P091411	0.94	https://www.genecards.org/cgi-bin/carddisp.pl?gene=MIR19A
MIR194-1	MicroRNA 194-1	RNA Gene	17	GC01M220118	0.94	https://www.genecards.org/cgi-bin/carddisp.pl?gene=MIR194-1
LTC4S	Leukotriene C4 Synthase	Protein Coding	49	GC05P179793	0.94	https://www.genecards.org/cgi-bin/carddisp.pl?gene=LTC4S
SYP	Synaptophysin	Protein Coding	50	GC0XM049187	0.94	https://www.genecards.org/cgi-bin/carddisp.pl?gene=SYP
PEX2	Peroxisomal Biogenesis Factor 2	Protein Coding	48	GC08M076980	0.94	https://www.genecards.org/cgi-bin/carddisp.pl?gene=PEX2
SLC18A3	Solute Carrier Family 18 Member A3	Protein Coding	50	GC10P049610	0.94	https://www.genecards.org/cgi-bin/carddisp.pl?gene=SLC18A3
TACR1	Tachykinin Receptor 1	Protein Coding	52	GC02M075010	0.93	https://www.genecards.org/cgi-bin/carddisp.pl?gene=TACR1
SLC27A4	Solute Carrier Family 27 Member 4	Protein Coding	51	GC09P128340	0.93	https://www.genecards.org/cgi-bin/carddisp.pl?gene=SLC27A4
RGS19	Regulator Of G Protein Signaling 19	Protein Coding	45	GC20M064073	0.93	https://www.genecards.org/cgi-bin/carddisp.pl?gene=RGS19
CSF3R	Colony Stimulating Factor 3 Receptor	Protein Coding	54	GC01M036466	0.93	https://www.genecards.org/cgi-bin/carddisp.pl?gene=CSF3R
RAP1B	RAP1B, Member Of RAS Oncogene Family	Protein Coding	52	GC12P068520	0.93	https://www.genecards.org/cgi-bin/carddisp.pl?gene=RAP1B
KIDINS220	Kinase D Interacting Substrate 220	Protein Coding	47	GC02M008715	0.93	https://www.genecards.org/cgi-bin/carddisp.pl?gene=KIDINS220
FGF9	Fibroblast Growth Factor 9	Protein Coding	50	GC13P021671	0.93	https://www.genecards.org/cgi-bin/carddisp.pl?gene=FGF9
HABP2	Hyaluronan Binding Protein 2	Protein Coding	50	GC10P113550	0.93	https://www.genecards.org/cgi-bin/carddisp.pl?gene=HABP2
MIR138-1	MicroRNA 138-1	RNA Gene	20	GC03P044159	0.93	https://www.genecards.org/cgi-bin/carddisp.pl?gene=MIR138-1
PROK2	Prokineticin 2	Protein Coding	49	GC03M071820	0.92	https://www.genecards.org/cgi-bin/carddisp.pl?gene=PROK2
RPS6	Ribosomal Protein S6	Protein Coding	50	GC09M019366	0.92	https://www.genecards.org/cgi-bin/carddisp.pl?gene=RPS6
YAP1	Yes Associated Protein 1	Protein Coding	54	GC11P102110	0.92	https://www.genecards.org/cgi-bin/carddisp.pl?gene=YAP1
PROS1	Protein S	Protein Coding	53	GC03M093873	0.92	https://www.genecards.org/cgi-bin/carddisp.pl?gene=PROS1
AHCY	Adenosylhomocysteinase	Protein Coding	57	GC20M034237	0.92	https://www.genecards.org/cgi-bin/carddisp.pl?gene=AHCY
MMUT	Methylmalonyl-CoA Mutase	Protein Coding	41	GC06M049430	0.91	https://www.genecards.org/cgi-bin/carddisp.pl?gene=MMUT
CLIC2	Chloride Intracellular Channel 2	Protein Coding	46	GC0XM155276	0.91	https://www.genecards.org/cgi-bin/carddisp.pl?gene=CLIC2
PLA2G10	Phospholipase A2 Group X	Protein Coding	50	GC16M014672	0.91	https://www.genecards.org/cgi-bin/carddisp.pl?gene=PLA2G10
IL22	Interleukin 22	Protein Coding	47	GC12M068248	0.91	https://www.genecards.org/cgi-bin/carddisp.pl?gene=IL22
PDGFD	Platelet Derived Growth Factor D	Protein Coding	50	GC11M103907	0.9	https://www.genecards.org/cgi-bin/carddisp.pl?gene=PDGFD
PAK1	P21 (RAC1) Activated Kinase 1	Protein Coding	54	GC11M077255	0.9	https://www.genecards.org/cgi-bin/carddisp.pl?gene=PAK1
CDK1	Cyclin Dependent Kinase 1	Protein Coding	52	GC10P060772	0.9	https://www.genecards.org/cgi-bin/carddisp.pl?gene=CDK1
CCNH	Cyclin H	Protein Coding	51	GC05M087377	0.9	https://www.genecards.org/cgi-bin/carddisp.pl?gene=CCNH
PDE3B	Phosphodiesterase 3B	Protein Coding	51	GC11P014621	0.89	https://www.genecards.org/cgi-bin/carddisp.pl?gene=PDE3B
CXCL9	C-X-C Motif Chemokine Ligand 9	Protein Coding	44	GC04M076001	0.89	https://www.genecards.org/cgi-bin/carddisp.pl?gene=CXCL9
NDUFA13	NADH:Ubiquinone Oxidoreductase Subunit A13	Protein Coding	50	GC19P019515	0.88	https://www.genecards.org/cgi-bin/carddisp.pl?gene=NDUFA13
MAP3K1	Mitogen-Activated Protein Kinase Kinase Kinase 1	Protein Coding	56	GC05P056815	0.88	https://www.genecards.org/cgi-bin/carddisp.pl?gene=MAP3K1
DFFA	DNA Fragmentation Factor Subunit Alpha	Protein Coding	51	GC01M010516	0.88	https://www.genecards.org/cgi-bin/carddisp.pl?gene=DFFA
NONO	Non-POU Domain Containing Octamer Binding	Protein Coding	51	GC0XP071283	0.88	https://www.genecards.org/cgi-bin/carddisp.pl?gene=NONO
NINJ2	Ninjurin 2	Protein Coding	40	GC12M000564	0.88	https://www.genecards.org/cgi-bin/carddisp.pl?gene=NINJ2
RHEB	Ras Homolog, MTORC1 Binding	Protein Coding	54	GC07M151466	0.88	https://www.genecards.org/cgi-bin/carddisp.pl?gene=RHEB
RNPC3	RNA Binding Region (RNP1, RRM) Containing 3	Protein Coding	41	GC01P103525	0.88	https://www.genecards.org/cgi-bin/carddisp.pl?gene=RNPC3
RGS4	Regulator Of G Protein Signaling 4	Protein Coding	49	GC01P163038	0.88	https://www.genecards.org/cgi-bin/carddisp.pl?gene=RGS4
MAPK7	Mitogen-Activated Protein Kinase 7	Protein Coding	54	GC17P019379	0.87	https://www.genecards.org/cgi-bin/carddisp.pl?gene=MAPK7
OPA1	OPA1 Mitochondrial Dynamin Like GTPase	Protein Coding	50	GC03P193594	0.87	https://www.genecards.org/cgi-bin/carddisp.pl?gene=OPA1
EIF4E	Eukaryotic Translation Initiation Factor 4E	Protein Coding	56	GC04M098871	0.87	https://www.genecards.org/cgi-bin/carddisp.pl?gene=EIF4E
MAP1B	Microtubule Associated Protein 1B	Protein Coding	48	GC05P072107	0.87	https://www.genecards.org/cgi-bin/carddisp.pl?gene=MAP1B
LSINCT5	Long Stress-Induced Non-Coding Transcript 5	RNA Gene	10	GC05P002712	0.86	https://www.genecards.org/cgi-bin/carddisp.pl?gene=LSINCT5
MIR98	MicroRNA 98	RNA Gene	18	GC0XM053573	0.86	https://www.genecards.org/cgi-bin/carddisp.pl?gene=MIR98
ANG	Angiogenin	Protein Coding	51	GC14P020789	0.86	https://www.genecards.org/cgi-bin/carddisp.pl?gene=ANG
SRSF2	Serine And Arginine Rich Splicing Factor 2	Protein Coding	46	GC17M076734	0.86	https://www.genecards.org/cgi-bin/carddisp.pl?gene=SRSF2
MIR25	MicroRNA 25	RNA Gene	20	GC07M100093	0.86	https://www.genecards.org/cgi-bin/carddisp.pl?gene=MIR25
ACSS2	Acyl-CoA Synthetase Short Chain Family Member 2	Protein Coding	49	GC20P034873	0.86	https://www.genecards.org/cgi-bin/carddisp.pl?gene=ACSS2
ANK1	Ankyrin 1	Protein Coding	50	GC08M041629	0.85	https://www.genecards.org/cgi-bin/carddisp.pl?gene=ANK1
GAP43	Growth Associated Protein 43	Protein Coding	48	GC03P115623	0.85	https://www.genecards.org/cgi-bin/carddisp.pl?gene=GAP43
ATP2A1	ATPase Sarcoplasmic/Endoplasmic Reticulum Ca2+ Transporting 1	Protein Coding	54	GC16P028889	0.84	https://www.genecards.org/cgi-bin/carddisp.pl?gene=ATP2A1
ITGA5	Integrin Subunit Alpha 5	Protein Coding	54	GC12M054396	0.84	https://www.genecards.org/cgi-bin/carddisp.pl?gene=ITGA5
TSHR	Thyroid Stimulating Hormone Receptor	Protein Coding	53	GC14P080954	0.84	https://www.genecards.org/cgi-bin/carddisp.pl?gene=TSHR
UMOD	Uromodulin	Protein Coding	48	GC16M020344	0.84	https://www.genecards.org/cgi-bin/carddisp.pl?gene=UMOD
DUSP6	Dual Specificity Phosphatase 6	Protein Coding	55	GC12M089347	0.84	https://www.genecards.org/cgi-bin/carddisp.pl?gene=DUSP6
MSX2	Msh Homeobox 2	Protein Coding	54	GC05P174724	0.84	https://www.genecards.org/cgi-bin/carddisp.pl?gene=MSX2
BMPR1A	Bone Morphogenetic Protein Receptor Type 1A	Protein Coding	57	GC10P086756	0.84	https://www.genecards.org/cgi-bin/carddisp.pl?gene=BMPR1A
PROKR1	Prokineticin Receptor 1	Protein Coding	42	GC02P068643	0.84	https://www.genecards.org/cgi-bin/carddisp.pl?gene=PROKR1
MIR199A2	MicroRNA 199a-2	RNA Gene	21	GC01M172223	0.84	https://www.genecards.org/cgi-bin/carddisp.pl?gene=MIR199A2
CCR3	C-C Motif Chemokine Receptor 3	Protein Coding	53	GC03P046227	0.83	https://www.genecards.org/cgi-bin/carddisp.pl?gene=CCR3
ITGA6	Integrin Subunit Alpha 6	Protein Coding	56	GC02P172427	0.83	https://www.genecards.org/cgi-bin/carddisp.pl?gene=ITGA6
ZNF202	Zinc Finger Protein 202	Protein Coding	45	GC11M123724	0.83	https://www.genecards.org/cgi-bin/carddisp.pl?gene=ZNF202
PINK1	PTEN Induced Kinase 1	Protein Coding	54	GC01P020634	0.82	https://www.genecards.org/cgi-bin/carddisp.pl?gene=PINK1
NPC1	NPC Intracellular Cholesterol Transporter 1	Protein Coding	54	GC18M023506	0.82	https://www.genecards.org/cgi-bin/carddisp.pl?gene=NPC1
NR1H4	Nuclear Receptor Subfamily 1 Group H Member 4	Protein Coding	54	GC12P100473	0.82	https://www.genecards.org/cgi-bin/carddisp.pl?gene=NR1H4
CACNB4	Calcium Voltage-Gated Channel Auxiliary Subunit Beta 4	Protein Coding	53	GC02M151832	0.82	https://www.genecards.org/cgi-bin/carddisp.pl?gene=CACNB4
TAP2	Transporter 2, ATP Binding Cassette Subfamily B Member	Protein Coding	51	GC06M032789	0.82	https://www.genecards.org/cgi-bin/carddisp.pl?gene=TAP2
CABIN1	Calcineurin Binding Protein 1	Protein Coding	48	GC22P024011	0.82	https://www.genecards.org/cgi-bin/carddisp.pl?gene=CABIN1
MLN	Motilin	Protein Coding	41	GC06M033762	0.82	https://www.genecards.org/cgi-bin/carddisp.pl?gene=MLN
LCK	LCK Proto-Oncogene, Src Family Tyrosine Kinase	Protein Coding	60	GC01P032251	0.82	https://www.genecards.org/cgi-bin/carddisp.pl?gene=LCK
AGPAT1	1-Acylglycerol-3-Phosphate O-Acyltransferase 1	Protein Coding	45	GC06M032168	0.82	https://www.genecards.org/cgi-bin/carddisp.pl?gene=AGPAT1
BACE1	Beta-Secretase 1	Protein Coding	52	GC11M117285	0.82	https://www.genecards.org/cgi-bin/carddisp.pl?gene=BACE1
NOD1	Nucleotide Binding Oligomerization Domain Containing 1	Protein Coding	50	GC07M030424	0.82	https://www.genecards.org/cgi-bin/carddisp.pl?gene=NOD1
NFAT5	Nuclear Factor Of Activated T Cells 5	Protein Coding	48	GC16P069599	0.82	https://www.genecards.org/cgi-bin/carddisp.pl?gene=NFAT5
CDK2	Cyclin Dependent Kinase 2	Protein Coding	60	GC12P055966	0.81	https://www.genecards.org/cgi-bin/carddisp.pl?gene=CDK2
PARP2	Poly(ADP-Ribose) Polymerase 2	Protein Coding	53	GC14P020343	0.81	https://www.genecards.org/cgi-bin/carddisp.pl?gene=PARP2
SOX2	SRY-Box 2	Protein Coding	53	GC03P181711	0.81	https://www.genecards.org/cgi-bin/carddisp.pl?gene=SOX2
KCNK2	Potassium Two Pore Domain Channel Subfamily K Member 2	Protein Coding	48	GC01P215005	0.81	https://www.genecards.org/cgi-bin/carddisp.pl?gene=KCNK2
APRT	Adenine Phosphoribosyltransferase	Protein Coding	53	GC16M088810	0.81	https://www.genecards.org/cgi-bin/carddisp.pl?gene=APRT
NPTX1	Neuronal Pentraxin 1	Protein Coding	42	GC17M080466	0.8	https://www.genecards.org/cgi-bin/carddisp.pl?gene=NPTX1
PRKAR1A	Protein Kinase CAMP-Dependent Type I Regulatory Subunit Alpha	Protein Coding	58	GC17P068414	0.8	https://www.genecards.org/cgi-bin/carddisp.pl?gene=PRKAR1A
MS4A2	Membrane Spanning 4-Domains A2	Protein Coding	48	GC11P060107	0.79	https://www.genecards.org/cgi-bin/carddisp.pl?gene=MS4A2
ROCK2	Rho Associated Coiled-Coil Containing Protein Kinase 2	Protein Coding	53	GC02M011180	0.79	https://www.genecards.org/cgi-bin/carddisp.pl?gene=ROCK2
DIO2	Iodothyronine Deiodinase 2	Protein Coding	45	GC14M080197	0.79	https://www.genecards.org/cgi-bin/carddisp.pl?gene=DIO2
ENO3	Enolase 3	Protein Coding	55	GC17P004948	0.78	https://www.genecards.org/cgi-bin/carddisp.pl?gene=ENO3
BIN1	Bridging Integrator 1	Protein Coding	53	GC02M127048	0.78	https://www.genecards.org/cgi-bin/carddisp.pl?gene=BIN1
GSTA2	Glutathione S-Transferase Alpha 2	Protein Coding	48	GC06M052750	0.78	https://www.genecards.org/cgi-bin/carddisp.pl?gene=GSTA2
FGF13	Fibroblast Growth Factor 13	Protein Coding	47	GC0XM138631	0.78	https://www.genecards.org/cgi-bin/carddisp.pl?gene=FGF13
TYRO3	TYRO3 Protein Tyrosine Kinase	Protein Coding	54	GC15P041557	0.78	https://www.genecards.org/cgi-bin/carddisp.pl?gene=TYRO3
CYP1A1	Cytochrome P450 Family 1 Subfamily A Member 1	Protein Coding	53	GC15M074719	0.78	https://www.genecards.org/cgi-bin/carddisp.pl?gene=CYP1A1
SIK2	Salt Inducible Kinase 2	Protein Coding	50	GC11P111605	0.77	https://www.genecards.org/cgi-bin/carddisp.pl?gene=SIK2
FSTL1	Follistatin Like 1	Protein Coding	47	GC03M120392	0.77	https://www.genecards.org/cgi-bin/carddisp.pl?gene=FSTL1
RAPGEF3	Rap Guanine Nucleotide Exchange Factor 3	Protein Coding	51	GC12M047736	0.77	https://www.genecards.org/cgi-bin/carddisp.pl?gene=RAPGEF3
HTR1B	5-Hydroxytryptamine Receptor 1B	Protein Coding	50	GC06M077488	0.77	https://www.genecards.org/cgi-bin/carddisp.pl?gene=HTR1B
CTRL	Chymotrypsin Like	Protein Coding	46	GC16M067927	0.77	https://www.genecards.org/cgi-bin/carddisp.pl?gene=CTRL
CANT1	Calcium Activated Nucleotidase 1	Protein Coding	50	GC17M078992	0.77	https://www.genecards.org/cgi-bin/carddisp.pl?gene=CANT1
UGCG	UDP-Glucose Ceramide Glucosyltransferase	Protein Coding	48	GC09P111896	0.77	https://www.genecards.org/cgi-bin/carddisp.pl?gene=UGCG
GHRH	Growth Hormone Releasing Hormone	Protein Coding	46	GC20M037251	0.77	https://www.genecards.org/cgi-bin/carddisp.pl?gene=GHRH
MIR23A	MicroRNA 23a	RNA Gene	21	GC19M013954	0.77	https://www.genecards.org/cgi-bin/carddisp.pl?gene=MIR23A
ANXA6	Annexin A6	Protein Coding	49	GC05M151077	0.76	https://www.genecards.org/cgi-bin/carddisp.pl?gene=ANXA6
PPP2CA	Protein Phosphatase 2 Catalytic Subunit Alpha	Protein Coding	54	GC05M134194	0.76	https://www.genecards.org/cgi-bin/carddisp.pl?gene=PPP2CA
AGFG1	ArfGAP With FG Repeats 1	Protein Coding	45	GC02P227473	0.76	https://www.genecards.org/cgi-bin/carddisp.pl?gene=AGFG1
PANX2	Pannexin 2	Protein Coding	42	GC22P050170	0.75	https://www.genecards.org/cgi-bin/carddisp.pl?gene=PANX2
GATM	Glycine Amidinotransferase	Protein Coding	52	GC15M045361	0.75	https://www.genecards.org/cgi-bin/carddisp.pl?gene=GATM
LYVE1	Lymphatic Vessel Endothelial Hyaluronan Receptor 1	Protein Coding	48	GC11M010610	0.75	https://www.genecards.org/cgi-bin/carddisp.pl?gene=LYVE1
PPP3CB	Protein Phosphatase 3 Catalytic Subunit Beta	Protein Coding	51	GC10M073436	0.75	https://www.genecards.org/cgi-bin/carddisp.pl?gene=PPP3CB
GPER1	G Protein-Coupled Estrogen Receptor 1	Protein Coding	42	GC07P001122	0.75	https://www.genecards.org/cgi-bin/carddisp.pl?gene=GPER1
IGKV2D-29	Immunoglobulin Kappa Variable 2D-29	Protein Coding	15	GC02P090332	0.75	https://www.genecards.org/cgi-bin/carddisp.pl?gene=IGKV2D-29
DGKQ	Diacylglycerol Kinase Theta	Protein Coding	45	GC04M000942	0.75	https://www.genecards.org/cgi-bin/carddisp.pl?gene=DGKQ
TFG	Trafficking From ER To Golgi Regulator	Protein Coding	51	GC03P100709	0.74	https://www.genecards.org/cgi-bin/carddisp.pl?gene=TFG
TRPM2	Transient Receptor Potential Cation Channel Subfamily M Member 2	Protein Coding	48	GC21P044350	0.74	https://www.genecards.org/cgi-bin/carddisp.pl?gene=TRPM2
MIR144	MicroRNA 144	RNA Gene	17	GC17M029385	0.74	https://www.genecards.org/cgi-bin/carddisp.pl?gene=MIR144
TEAD1	TEA Domain Transcription Factor 1	Protein Coding	53	GC11P012674	0.74	https://www.genecards.org/cgi-bin/carddisp.pl?gene=TEAD1
KCNMB1	Potassium Calcium-Activated Channel Subfamily M Regulatory Beta Subunit 1	Protein Coding	47	GC05M170374	0.74	https://www.genecards.org/cgi-bin/carddisp.pl?gene=KCNMB1
OGN	Osteoglycin	Protein Coding	45	GC09M092383	0.74	https://www.genecards.org/cgi-bin/carddisp.pl?gene=OGN
CRAT	Carnitine O-Acetyltransferase	Protein Coding	50	GC09M129094	0.74	https://www.genecards.org/cgi-bin/carddisp.pl?gene=CRAT
CDH13	Cadherin 13	Protein Coding	48	GC16P082660	0.74	https://www.genecards.org/cgi-bin/carddisp.pl?gene=CDH13
FASN	Fatty Acid Synthase	Protein Coding	56	GC17M082078	0.73	https://www.genecards.org/cgi-bin/carddisp.pl?gene=FASN
TERF2IP	TERF2 Interacting Protein	Protein Coding	48	GC16P075647	0.73	https://www.genecards.org/cgi-bin/carddisp.pl?gene=TERF2IP
MIR613	MicroRNA 613	RNA Gene	14	GC12P012766	0.73	https://www.genecards.org/cgi-bin/carddisp.pl?gene=MIR613
HSPA14	Heat Shock Protein Family A (Hsp70) Member 14	Protein Coding	44	GC10P014790	0.73	https://www.genecards.org/cgi-bin/carddisp.pl?gene=HSPA14
PDGFC	Platelet Derived Growth Factor C	Protein Coding	50	GC04M156760	0.73	https://www.genecards.org/cgi-bin/carddisp.pl?gene=PDGFC
SPTB	Spectrin Beta, Erythrocytic	Protein Coding	48	GC14M064746	0.72	https://www.genecards.org/cgi-bin/carddisp.pl?gene=SPTB
MIR10A	MicroRNA 10a	RNA Gene	21	GC17M048579	0.72	https://www.genecards.org/cgi-bin/carddisp.pl?gene=MIR10A
PTH1R	Parathyroid Hormone 1 Receptor	Protein Coding	56	GC03P046877	0.72	https://www.genecards.org/cgi-bin/carddisp.pl?gene=PTH1R
DKK2	Dickkopf WNT Signaling Pathway Inhibitor 2	Protein Coding	50	GC04M106921	0.72	https://www.genecards.org/cgi-bin/carddisp.pl?gene=DKK2
IL18R1	Interleukin 18 Receptor 1	Protein Coding	49	GC02P102345	0.72	https://www.genecards.org/cgi-bin/carddisp.pl?gene=IL18R1
ANGPTL2	Angiopoietin Like 2	Protein Coding	42	GC09M127087	0.72	https://www.genecards.org/cgi-bin/carddisp.pl?gene=ANGPTL2
HCN2	Hyperpolarization Activated Cyclic Nucleotide Gated Potassium And Sodium Channel 2	Protein Coding	53	GC19P000589	0.72	https://www.genecards.org/cgi-bin/carddisp.pl?gene=HCN2
CES1	Carboxylesterase 1	Protein Coding	53	GC16M055836	0.72	https://www.genecards.org/cgi-bin/carddisp.pl?gene=CES1
IFIT3	Interferon Induced Protein With Tetratricopeptide Repeats 3	Protein Coding	44	GC10P089327	0.71	https://www.genecards.org/cgi-bin/carddisp.pl?gene=IFIT3
HNF1A	HNF1 Homeobox A	Protein Coding	52	GC12P120978	0.7	https://www.genecards.org/cgi-bin/carddisp.pl?gene=HNF1A
RYK	Receptor Like Tyrosine Kinase	Protein Coding	48	GC03M134065	0.7	https://www.genecards.org/cgi-bin/carddisp.pl?gene=RYK
NPY1R	Neuropeptide Y Receptor Y1	Protein Coding	52	GC04M163323	0.7	https://www.genecards.org/cgi-bin/carddisp.pl?gene=NPY1R
PTPN1	Protein Tyrosine Phosphatase Non-Receptor Type 1	Protein Coding	56	GC20P050510	0.7	https://www.genecards.org/cgi-bin/carddisp.pl?gene=PTPN1
CDC42	Cell Division Cycle 42	Protein Coding	58	GC01P022028	0.7	https://www.genecards.org/cgi-bin/carddisp.pl?gene=CDC42
TNFRSF9	TNF Receptor Superfamily Member 9	Protein Coding	50	GC01M007915	0.69	https://www.genecards.org/cgi-bin/carddisp.pl?gene=TNFRSF9
PKN1	Protein Kinase N1	Protein Coding	53	GC19P014406	0.69	https://www.genecards.org/cgi-bin/carddisp.pl?gene=PKN1
RHOD	Ras Homolog Family Member D	Protein Coding	46	GC11P067057	0.68	https://www.genecards.org/cgi-bin/carddisp.pl?gene=RHOD
IFIH1	Interferon Induced With Helicase C Domain 1	Protein Coding	54	GC02M162267	0.68	https://www.genecards.org/cgi-bin/carddisp.pl?gene=IFIH1
PPP3R1	Protein Phosphatase 3 Regulatory Subunit B, Alpha	Protein Coding	52	GC02M068143	0.68	https://www.genecards.org/cgi-bin/carddisp.pl?gene=PPP3R1
DBI	Diazepam Binding Inhibitor, Acyl-CoA Binding Protein	Protein Coding	51	GC02P119366	0.68	https://www.genecards.org/cgi-bin/carddisp.pl?gene=DBI
TCF7L2	Transcription Factor 7 Like 2	Protein Coding	53	GC10P112950	0.67	https://www.genecards.org/cgi-bin/carddisp.pl?gene=TCF7L2
IGF2R	Insulin Like Growth Factor 2 Receptor	Protein Coding	51	GC06P159969	0.67	https://www.genecards.org/cgi-bin/carddisp.pl?gene=IGF2R
SPRED1	Sprouty Related EVH1 Domain Containing 1	Protein Coding	50	GC15P038252	0.67	https://www.genecards.org/cgi-bin/carddisp.pl?gene=SPRED1
LPAL2	Lipoprotein(A) Like 2, Pseudogene	Pseudogene	32	GC06M160453	0.67	https://www.genecards.org/cgi-bin/carddisp.pl?gene=LPAL2
SOX9	SRY-Box 9	Protein Coding	53	GC17P072121	0.67	https://www.genecards.org/cgi-bin/carddisp.pl?gene=SOX9
MEF2D	Myocyte Enhancer Factor 2D	Protein Coding	48	GC01M156463	0.66	https://www.genecards.org/cgi-bin/carddisp.pl?gene=MEF2D
KLRB1	Killer Cell Lectin Like Receptor B1	Protein Coding	47	GC12M012618	0.66	https://www.genecards.org/cgi-bin/carddisp.pl?gene=KLRB1
MS4A1	Membrane Spanning 4-Domains A1	Protein Coding	54	GC11P060474	0.66	https://www.genecards.org/cgi-bin/carddisp.pl?gene=MS4A1
CHRNB4	Cholinergic Receptor Nicotinic Beta 4 Subunit	Protein Coding	50	GC15M078624	0.66	https://www.genecards.org/cgi-bin/carddisp.pl?gene=CHRNB4
CCL20	C-C Motif Chemokine Ligand 20	Protein Coding	50	GC02P227813	0.66	https://www.genecards.org/cgi-bin/carddisp.pl?gene=CCL20
SNAP25	Synaptosome Associated Protein 25	Protein Coding	56	GC20P010218	0.65	https://www.genecards.org/cgi-bin/carddisp.pl?gene=SNAP25
ITPR3	Inositol 1,4,5-Trisphosphate Receptor Type 3	Protein Coding	53	GC06P033588	0.65	https://www.genecards.org/cgi-bin/carddisp.pl?gene=ITPR3
ST3GAL4	ST3 Beta-Galactoside Alpha-2,3-Sialyltransferase 4	Protein Coding	48	GC11P126355	0.65	https://www.genecards.org/cgi-bin/carddisp.pl?gene=ST3GAL4
RNY5	RNA, Ro60-Associated Y5	RNA Gene	16	GC07P148941	0.65	https://www.genecards.org/cgi-bin/carddisp.pl?gene=RNY5
HEXIM1	HEXIM P-TEFb Complex Subunit 1	Protein Coding	42	GC17P045147	0.65	https://www.genecards.org/cgi-bin/carddisp.pl?gene=HEXIM1
AHR	Aryl Hydrocarbon Receptor	Protein Coding	56	GC07P016916	0.64	https://www.genecards.org/cgi-bin/carddisp.pl?gene=AHR
KL	Klotho	Protein Coding	51	GC13P033016	0.64	https://www.genecards.org/cgi-bin/carddisp.pl?gene=KL
CYC1	Cytochrome C1	Protein Coding	51	GC08P144095	0.64	https://www.genecards.org/cgi-bin/carddisp.pl?gene=CYC1
ORM1	Orosomucoid 1	Protein Coding	46	GC09P114323	0.64	https://www.genecards.org/cgi-bin/carddisp.pl?gene=ORM1
ICAM4	Intercellular Adhesion Molecule 4 (Landsteiner-Wiener Blood Group)	Protein Coding	42	GC19P010286	0.64	https://www.genecards.org/cgi-bin/carddisp.pl?gene=ICAM4
F2RL2	Coagulation Factor II Thrombin Receptor Like 2	Protein Coding	46	GC05M076615	0.63	https://www.genecards.org/cgi-bin/carddisp.pl?gene=F2RL2
MYH10	Myosin Heavy Chain 10	Protein Coding	53	GC17M008474	0.62	https://www.genecards.org/cgi-bin/carddisp.pl?gene=MYH10
ALPP	Alkaline Phosphatase, Placental	Protein Coding	51	GC02P232378	0.62	https://www.genecards.org/cgi-bin/carddisp.pl?gene=ALPP
FPR2	Formyl Peptide Receptor 2	Protein Coding	52	GC19P051752	0.62	https://www.genecards.org/cgi-bin/carddisp.pl?gene=FPR2
ATP5F1B	ATP Synthase F1 Subunit Beta	Protein Coding	38	GC12M056639	0.62	https://www.genecards.org/cgi-bin/carddisp.pl?gene=ATP5F1B
TLR7	Toll Like Receptor 7	Protein Coding	52	GC0XP012867	0.62	https://www.genecards.org/cgi-bin/carddisp.pl?gene=TLR7
P2RX4	Purinergic Receptor P2X 4	Protein Coding	48	GC12P122398	0.61	https://www.genecards.org/cgi-bin/carddisp.pl?gene=P2RX4
SFTPB	Surfactant Protein B	Protein Coding	50	GC02M085657	0.61	https://www.genecards.org/cgi-bin/carddisp.pl?gene=SFTPB
CAV2	Caveolin 2	Protein Coding	48	GC07P116287	0.61	https://www.genecards.org/cgi-bin/carddisp.pl?gene=CAV2
LCN1	Lipocalin 1	Protein Coding	45	GC09P135521	0.61	https://www.genecards.org/cgi-bin/carddisp.pl?gene=LCN1
CCL17	C-C Motif Chemokine Ligand 17	Protein Coding	45	GC16P057404	0.61	https://www.genecards.org/cgi-bin/carddisp.pl?gene=CCL17
CARD8	Caspase Recruitment Domain Family Member 8	Protein Coding	44	GC19M048181	0.61	https://www.genecards.org/cgi-bin/carddisp.pl?gene=CARD8
CELSR1	Cadherin EGF LAG Seven-Pass G-Type Receptor 1	Protein Coding	47	GC22M046360	0.61	https://www.genecards.org/cgi-bin/carddisp.pl?gene=CELSR1
CYP2B6	Cytochrome P450 Family 2 Subfamily B Member 6	Protein Coding	55	GC19P040991	0.6	https://www.genecards.org/cgi-bin/carddisp.pl?gene=CYP2B6
TRIB3	Tribbles Pseudokinase 3	Protein Coding	50	GC20P000361	0.6	https://www.genecards.org/cgi-bin/carddisp.pl?gene=TRIB3
AKIP1	A-Kinase Interacting Protein 1	Protein Coding	39	GC11P008932	0.59	https://www.genecards.org/cgi-bin/carddisp.pl?gene=AKIP1
PHYH	Phytanoyl-CoA 2-Hydroxylase	Protein Coding	51	GC10M013277	0.58	https://www.genecards.org/cgi-bin/carddisp.pl?gene=PHYH
MIR140	MicroRNA 140	RNA Gene	21	GC16P069934	0.58	https://www.genecards.org/cgi-bin/carddisp.pl?gene=MIR140
GIP	Gastric Inhibitory Polypeptide	Protein Coding	45	GC17M048958	0.57	https://www.genecards.org/cgi-bin/carddisp.pl?gene=GIP
KCNA5	Potassium Voltage-Gated Channel Subfamily A Member 5	Protein Coding	52	GC12P005043	0.57	https://www.genecards.org/cgi-bin/carddisp.pl?gene=KCNA5
PSMD4	Proteasome 26S Subunit, Non-ATPase 4	Protein Coding	50	GC01P151227	0.57	https://www.genecards.org/cgi-bin/carddisp.pl?gene=PSMD4
PFKFB2	6-Phosphofructo-2-Kinase/Fructose-2,6-Biphosphatase 2	Protein Coding	46	GC01P207034	0.57	https://www.genecards.org/cgi-bin/carddisp.pl?gene=PFKFB2
DIPK2A	Divergent Protein Kinase Domain 2A	Protein Coding	32	GC03P143973	0.57	https://www.genecards.org/cgi-bin/carddisp.pl?gene=DIPK2A
CAMP	Cathelicidin Antimicrobial Peptide	Protein Coding	47	GC03P048227	0.57	https://www.genecards.org/cgi-bin/carddisp.pl?gene=CAMP
SLPI	Secretory Leukocyte Peptidase Inhibitor	Protein Coding	45	GC20M045252	0.57	https://www.genecards.org/cgi-bin/carddisp.pl?gene=SLPI
MAP3K7	Mitogen-Activated Protein Kinase Kinase Kinase 7	Protein Coding	57	GC06M090513	0.57	https://www.genecards.org/cgi-bin/carddisp.pl?gene=MAP3K7
SLC9A3	Solute Carrier Family 9 Member A3	Protein Coding	53	GC05M000472	0.56	https://www.genecards.org/cgi-bin/carddisp.pl?gene=SLC9A3
ADRA1D	Adrenoceptor Alpha 1D	Protein Coding	51	GC20M004220	0.56	https://www.genecards.org/cgi-bin/carddisp.pl?gene=ADRA1D
EIF4A2	Eukaryotic Translation Initiation Factor 4A2	Protein Coding	51	GC03P186783	0.56	https://www.genecards.org/cgi-bin/carddisp.pl?gene=EIF4A2
CRYM	Crystallin Mu	Protein Coding	50	GC16M021238	0.56	https://www.genecards.org/cgi-bin/carddisp.pl?gene=CRYM
HOXA5	Homeobox A5	Protein Coding	48	GC07M027142	0.56	https://www.genecards.org/cgi-bin/carddisp.pl?gene=HOXA5
SLC9A2	Solute Carrier Family 9 Member A2	Protein Coding	47	GC02P102694	0.56	https://www.genecards.org/cgi-bin/carddisp.pl?gene=SLC9A2
KCNIP2	Potassium Voltage-Gated Channel Interacting Protein 2	Protein Coding	46	GC10M101825	0.56	https://www.genecards.org/cgi-bin/carddisp.pl?gene=KCNIP2
UBD	Ubiquitin D	Protein Coding	45	GC06M029556	0.56	https://www.genecards.org/cgi-bin/carddisp.pl?gene=UBD
CSN2	Casein Beta	Protein Coding	40	GC04M069955	0.56	https://www.genecards.org/cgi-bin/carddisp.pl?gene=CSN2
MIR200A	MicroRNA 200a	RNA Gene	22	GC01P001206	0.56	https://www.genecards.org/cgi-bin/carddisp.pl?gene=MIR200A
HDLCQ1	High Density Lipoprotein Cholesterol Level QTL 1	Genetic Locus	7	GC09U900262	0.56	https://www.genecards.org/cgi-bin/carddisp.pl?gene=HDLCQ1
SLC25A20	Solute Carrier Family 25 Member 20	Protein Coding	52	GC03M048869	0.56	https://www.genecards.org/cgi-bin/carddisp.pl?gene=SLC25A20
GLI3	GLI Family Zinc Finger 3	Protein Coding	56	GC07M042000	0.56	https://www.genecards.org/cgi-bin/carddisp.pl?gene=GLI3
HSP90AB1	Heat Shock Protein 90 Alpha Family Class B Member 1	Protein Coding	50	GC06P044246	0.56	https://www.genecards.org/cgi-bin/carddisp.pl?gene=HSP90AB1
E2F3	E2F Transcription Factor 3	Protein Coding	50	GC06P020402	0.56	https://www.genecards.org/cgi-bin/carddisp.pl?gene=E2F3
LAMP1	Lysosomal Associated Membrane Protein 1	Protein Coding	49	GC13P113297	0.56	https://www.genecards.org/cgi-bin/carddisp.pl?gene=LAMP1
ABCC5	ATP Binding Cassette Subfamily C Member 5	Protein Coding	49	GC03M183919	0.56	https://www.genecards.org/cgi-bin/carddisp.pl?gene=ABCC5
AKAP1	A-Kinase Anchoring Protein 1	Protein Coding	45	GC17P057085	0.56	https://www.genecards.org/cgi-bin/carddisp.pl?gene=AKAP1
HSD11B1	Hydroxysteroid 11-Beta Dehydrogenase 1	Protein Coding	56	GC01P209686	0.56	https://www.genecards.org/cgi-bin/carddisp.pl?gene=HSD11B1
CHRNA3	Cholinergic Receptor Nicotinic Alpha 3 Subunit	Protein Coding	50	GC15M078594	0.56	https://www.genecards.org/cgi-bin/carddisp.pl?gene=CHRNA3
RHD	Rh Blood Group D Antigen	Protein Coding	46	GC01P025272	0.56	https://www.genecards.org/cgi-bin/carddisp.pl?gene=RHD
DGKB	Diacylglycerol Kinase Beta	Protein Coding	50	GC07M014145	0.55	https://www.genecards.org/cgi-bin/carddisp.pl?gene=DGKB
TCN2	Transcobalamin 2	Protein Coding	50	GC22P030606	0.55	https://www.genecards.org/cgi-bin/carddisp.pl?gene=TCN2
FKBP4	FKBP Prolyl Isomerase 4	Protein Coding	51	GC12P002795	0.53	https://www.genecards.org/cgi-bin/carddisp.pl?gene=FKBP4
HSPA1L	Heat Shock Protein Family A (Hsp70) Member 1 Like	Protein Coding	50	GC06M031809	0.53	https://www.genecards.org/cgi-bin/carddisp.pl?gene=HSPA1L
EEF1A1	Eukaryotic Translation Elongation Factor 1 Alpha 1	Protein Coding	50	GC06M073515	0.53	https://www.genecards.org/cgi-bin/carddisp.pl?gene=EEF1A1
MIR138-2	MicroRNA 138-2	RNA Gene	21	GC16P056859	0.53	https://www.genecards.org/cgi-bin/carddisp.pl?gene=MIR138-2
MIR215	MicroRNA 215	RNA Gene	19	GC01M220117	0.53	https://www.genecards.org/cgi-bin/carddisp.pl?gene=MIR215
PCCA	Propionyl-CoA Carboxylase Subunit Alpha	Protein Coding	53	GC13P100089	0.53	https://www.genecards.org/cgi-bin/carddisp.pl?gene=PCCA
ERCC4	ERCC Excision Repair 4, Endonuclease Catalytic Subunit	Protein Coding	51	GC16P014014	0.53	https://www.genecards.org/cgi-bin/carddisp.pl?gene=ERCC4
AIP	Aryl Hydrocarbon Receptor Interacting Protein	Protein Coding	51	GC11P067483	0.53	https://www.genecards.org/cgi-bin/carddisp.pl?gene=AIP
EPHB2	EPH Receptor B2	Protein Coding	57	GC01P022710	0.53	https://www.genecards.org/cgi-bin/carddisp.pl?gene=EPHB2
PPP2CB	Protein Phosphatase 2 Catalytic Subunit Beta	Protein Coding	51	GC08M030762	0.53	https://www.genecards.org/cgi-bin/carddisp.pl?gene=PPP2CB
LAP3	Leucine Aminopeptidase 3	Protein Coding	49	GC04P017578	0.53	https://www.genecards.org/cgi-bin/carddisp.pl?gene=LAP3
ETV2	ETS Variant 2	Protein Coding	40	GC19P037185	0.53	https://www.genecards.org/cgi-bin/carddisp.pl?gene=ETV2
ESRRB	Estrogen Related Receptor Beta	Protein Coding	57	GC14P076310	0.52	https://www.genecards.org/cgi-bin/carddisp.pl?gene=ESRRB
MIR26B	MicroRNA 26b	RNA Gene	22	GC02P218402	0.52	https://www.genecards.org/cgi-bin/carddisp.pl?gene=MIR26B
IL17RA	Interleukin 17 Receptor A	Protein Coding	51	GC22P017086	0.52	https://www.genecards.org/cgi-bin/carddisp.pl?gene=IL17RA
NEFH	Neurofilament Heavy	Protein Coding	52	GC22P029480	0.51	https://www.genecards.org/cgi-bin/carddisp.pl?gene=NEFH
TLR8	Toll Like Receptor 8	Protein Coding	53	GC0XP012924	0.51	https://www.genecards.org/cgi-bin/carddisp.pl?gene=TLR8
MIR429	MicroRNA 429	RNA Gene	21	GC01P001212	0.5	https://www.genecards.org/cgi-bin/carddisp.pl?gene=MIR429
CCNA2	Cyclin A2	Protein Coding	51	GC04M121816	0.5	https://www.genecards.org/cgi-bin/carddisp.pl?gene=CCNA2
PRKAG1	Protein Kinase AMP-Activated Non-Catalytic Subunit Gamma 1	Protein Coding	53	GC12M049002	0.49	https://www.genecards.org/cgi-bin/carddisp.pl?gene=PRKAG1
RACK1	Receptor For Activated C Kinase 1	Protein Coding	40	GC05M181253	0.49	https://www.genecards.org/cgi-bin/carddisp.pl?gene=RACK1
HDAC1	Histone Deacetylase 1	Protein Coding	56	GC01P032260	0.49	https://www.genecards.org/cgi-bin/carddisp.pl?gene=HDAC1
GSS	Glutathione Synthetase	Protein Coding	54	GC20M034928	0.49	https://www.genecards.org/cgi-bin/carddisp.pl?gene=GSS
HSPA9	Heat Shock Protein Family A (Hsp70) Member 9	Protein Coding	53	GC05M138554	0.49	https://www.genecards.org/cgi-bin/carddisp.pl?gene=HSPA9
CALM2	Calmodulin 2	Protein Coding	50	GC02M047124	0.49	https://www.genecards.org/cgi-bin/carddisp.pl?gene=CALM2
SPI1	Spi-1 Proto-Oncogene	Protein Coding	50	GC11M056039	0.49	https://www.genecards.org/cgi-bin/carddisp.pl?gene=SPI1
PSMA2	Proteasome Subunit Alpha 2	Protein Coding	48	GC07M042916	0.49	https://www.genecards.org/cgi-bin/carddisp.pl?gene=PSMA2
JMJD1C	Jumonji Domain Containing 1C	Protein Coding	47	GC10M063167	0.49	https://www.genecards.org/cgi-bin/carddisp.pl?gene=JMJD1C
PRG4	Proteoglycan 4	Protein Coding	45	GC01P186265	0.49	https://www.genecards.org/cgi-bin/carddisp.pl?gene=PRG4
PENK	Proenkephalin	Protein Coding	44	GC08M056436	0.49	https://www.genecards.org/cgi-bin/carddisp.pl?gene=PENK
MIR100	MicroRNA 100	RNA Gene	21	GC11M122152	0.49	https://www.genecards.org/cgi-bin/carddisp.pl?gene=MIR100
CD226	CD226 Molecule	Protein Coding	48	GC18M069831	0.49	https://www.genecards.org/cgi-bin/carddisp.pl?gene=CD226
RET	Ret Proto-Oncogene	Protein Coding	60	GC10P043040	0.49	https://www.genecards.org/cgi-bin/carddisp.pl?gene=RET
DNMT3A	DNA Methyltransferase 3 Alpha	Protein Coding	57	GC02M025194	0.48	https://www.genecards.org/cgi-bin/carddisp.pl?gene=DNMT3A
SLC22A12	Solute Carrier Family 22 Member 12	Protein Coding	50	GC11P064609	0.48	https://www.genecards.org/cgi-bin/carddisp.pl?gene=SLC22A12
GGCX	Gamma-Glutamyl Carboxylase	Protein Coding	52	GC02M085544	0.47	https://www.genecards.org/cgi-bin/carddisp.pl?gene=GGCX
NT5C2	5'-Nucleotidase, Cytosolic II	Protein Coding	52	GC10M103088	0.47	https://www.genecards.org/cgi-bin/carddisp.pl?gene=NT5C2
CNNM2	Cyclin And CBS Domain Divalent Metal Cation Transport Mediator 2	Protein Coding	48	GC10P102918	0.47	https://www.genecards.org/cgi-bin/carddisp.pl?gene=CNNM2
SMG6	SMG6 Nonsense Mediated MRNA Decay Factor	Protein Coding	46	GC17M002059	0.47	https://www.genecards.org/cgi-bin/carddisp.pl?gene=SMG6
ZC3HC1	Zinc Finger C3HC-Type Containing 1	Protein Coding	42	GC07M130026	0.47	https://www.genecards.org/cgi-bin/carddisp.pl?gene=ZC3HC1
PLPP3	Phospholipid Phosphatase 3	Protein Coding	39	GC01M056495	0.47	https://www.genecards.org/cgi-bin/carddisp.pl?gene=PLPP3
SEMA3E	Semaphorin 3E	Protein Coding	48	GC07M083363	0.47	https://www.genecards.org/cgi-bin/carddisp.pl?gene=SEMA3E
SPSB4	SplA/Ryanodine Receptor Domain And SOCS Box Containing 4	Protein Coding	37	GC03P141051	0.47	https://www.genecards.org/cgi-bin/carddisp.pl?gene=SPSB4
HSD17B10	Hydroxysteroid 17-Beta Dehydrogenase 10	Protein Coding	52	GC0XM053431	0.47	https://www.genecards.org/cgi-bin/carddisp.pl?gene=HSD17B10
SLC40A1	Solute Carrier Family 40 Member 1	Protein Coding	51	GC02M189560	0.47	https://www.genecards.org/cgi-bin/carddisp.pl?gene=SLC40A1
SAMHD1	SAM And HD Domain Containing Deoxynucleoside Triphosphate Triphosphohydrolase 1	Protein Coding	48	GC20M036890	0.47	https://www.genecards.org/cgi-bin/carddisp.pl?gene=SAMHD1
NEK8	NIMA Related Kinase 8	Protein Coding	47	GC17P028725	0.47	https://www.genecards.org/cgi-bin/carddisp.pl?gene=NEK8
PYGM	Glycogen Phosphorylase, Muscle Associated	Protein Coding	53	GC11M064763	0.46	https://www.genecards.org/cgi-bin/carddisp.pl?gene=PYGM
DPAGT1	Dolichyl-Phosphate N-Acetylglucosaminephosphotransferase 1	Protein Coding	51	GC11M119096	0.46	https://www.genecards.org/cgi-bin/carddisp.pl?gene=DPAGT1
MPZ	Myelin Protein Zero	Protein Coding	50	GC01M161304	0.46	https://www.genecards.org/cgi-bin/carddisp.pl?gene=MPZ
DDC	Dopa Decarboxylase	Protein Coding	59	GC07M050458	0.46	https://www.genecards.org/cgi-bin/carddisp.pl?gene=DDC
GATA3	GATA Binding Protein 3	Protein Coding	56	GC10P008045	0.46	https://www.genecards.org/cgi-bin/carddisp.pl?gene=GATA3
ACO2	Aconitase 2	Protein Coding	54	GC22P041469	0.46	https://www.genecards.org/cgi-bin/carddisp.pl?gene=ACO2
CSK	C-Terminal Src Kinase	Protein Coding	54	GC15P074782	0.46	https://www.genecards.org/cgi-bin/carddisp.pl?gene=CSK
NME2	NME/NM23 Nucleoside Diphosphate Kinase 2	Protein Coding	53	GC17P051155	0.46	https://www.genecards.org/cgi-bin/carddisp.pl?gene=NME2
HNRNPK	Heterogeneous Nuclear Ribonucleoprotein K	Protein Coding	51	GC09M083969	0.46	https://www.genecards.org/cgi-bin/carddisp.pl?gene=HNRNPK
CYB5R3	Cytochrome B5 Reductase 3	Protein Coding	51	GC22M042617	0.46	https://www.genecards.org/cgi-bin/carddisp.pl?gene=CYB5R3
IDH3A	Isocitrate Dehydrogenase (NAD(+)) 3 Alpha	Protein Coding	50	GC15P078131	0.46	https://www.genecards.org/cgi-bin/carddisp.pl?gene=IDH3A
TNFRSF18	TNF Receptor Superfamily Member 18	Protein Coding	49	GC01M001203	0.46	https://www.genecards.org/cgi-bin/carddisp.pl?gene=TNFRSF18
MLST8	MTOR Associated Protein, LST8 Homolog	Protein Coding	48	GC16P002204	0.46	https://www.genecards.org/cgi-bin/carddisp.pl?gene=MLST8
CKMT2	Creatine Kinase, Mitochondrial 2	Protein Coding	48	GC05P081232	0.46	https://www.genecards.org/cgi-bin/carddisp.pl?gene=CKMT2
RENBP	Renin Binding Protein	Protein Coding	48	GC0XM153935	0.46	https://www.genecards.org/cgi-bin/carddisp.pl?gene=RENBP
WWTR1	WW Domain Containing Transcription Regulator 1	Protein Coding	48	GC03M149517	0.46	https://www.genecards.org/cgi-bin/carddisp.pl?gene=WWTR1
VSNL1	Visinin Like 1	Protein Coding	47	GC02P017539	0.46	https://www.genecards.org/cgi-bin/carddisp.pl?gene=VSNL1
BBOX1	Gamma-Butyrobetaine Hydroxylase 1	Protein Coding	46	GC11P027019	0.46	https://www.genecards.org/cgi-bin/carddisp.pl?gene=BBOX1
PCBP1	Poly(RC) Binding Protein 1	Protein Coding	46	GC02P070052	0.46	https://www.genecards.org/cgi-bin/carddisp.pl?gene=PCBP1
TLR10	Toll Like Receptor 10	Protein Coding	46	GC04M038773	0.46	https://www.genecards.org/cgi-bin/carddisp.pl?gene=TLR10
GLCE	Glucuronic Acid Epimerase	Protein Coding	45	GC15P069614	0.46	https://www.genecards.org/cgi-bin/carddisp.pl?gene=GLCE
CDK5RAP3	CDK5 Regulatory Subunit Associated Protein 3	Protein Coding	44	GC17P047967	0.46	https://www.genecards.org/cgi-bin/carddisp.pl?gene=CDK5RAP3
TCF19	Transcription Factor 19	Protein Coding	42	GC06P032487	0.46	https://www.genecards.org/cgi-bin/carddisp.pl?gene=TCF19
MZF1	Myeloid Zinc Finger 1	Protein Coding	39	GC19M058562	0.46	https://www.genecards.org/cgi-bin/carddisp.pl?gene=MZF1
PCDHGA3	Protocadherin Gamma Subfamily A, 3	Protein Coding	37	GC05P142548	0.46	https://www.genecards.org/cgi-bin/carddisp.pl?gene=PCDHGA3
CGAS	Cyclic GMP-AMP Synthase	Protein Coding	34	GC06M073414	0.46	https://www.genecards.org/cgi-bin/carddisp.pl?gene=CGAS
HRES1	HTLV-1 Related Endogenous Sequence	Pseudogene	16	GC01U990083	0.46	https://www.genecards.org/cgi-bin/carddisp.pl?gene=HRES1
HNRNPA1P10	Heterogeneous Nuclear Ribonucleoprotein A1 Pseudogene 10	Pseudogene	15	GC19M011665	0.46	https://www.genecards.org/cgi-bin/carddisp.pl?gene=HNRNPA1P10
KLF6	Kruppel Like Factor 6	Protein Coding	50	GC10M003812	0.45	https://www.genecards.org/cgi-bin/carddisp.pl?gene=KLF6
ACPP	Acid Phosphatase, Prostate	Protein Coding	51	GC03P132318	0.45	https://www.genecards.org/cgi-bin/carddisp.pl?gene=ACPP
ATG5	Autophagy Related 5	Protein Coding	50	GC06M106045	0.45	https://www.genecards.org/cgi-bin/carddisp.pl?gene=ATG5
KCNN3	Potassium Calcium-Activated Channel Subfamily N Member 3	Protein Coding	48	GC01M154669	0.45	https://www.genecards.org/cgi-bin/carddisp.pl?gene=KCNN3
PLA2G2D	Phospholipase A2 Group IID	Protein Coding	48	GC01M020111	0.45	https://www.genecards.org/cgi-bin/carddisp.pl?gene=PLA2G2D
UBC	Ubiquitin C	Protein Coding	48	GC12M124911	0.45	https://www.genecards.org/cgi-bin/carddisp.pl?gene=UBC
BCL2A1	BCL2 Related Protein A1	Protein Coding	47	GC15M079961	0.45	https://www.genecards.org/cgi-bin/carddisp.pl?gene=BCL2A1
[truncated: 140 more rows]
