# Supplementary material for: Integrated Network Pharmacology and Metabonomics to Reveal the Myocardial Protection Effect of Huang-Lian-Jie-Du-Tang on Myocardial Ischemia
Source: Front Pharmacol. 2021 Feb 4;11:589175. doi: 10.3389/fphar.2020.589175 (PMC7890363; doi:10.3389/fphar.2020.589175)
Supplement: Supplementary file 5 [file Table4_v1.XLSX]

## Sheet: Sheet1
Table S4 Known Myocardial ischemia-related targets- OMIM
Gene Map Search - 'myocardial ischemia (Search in: Entries with: Genemap; Retrieve: gene map)'
Downloaded:	Sep 29, 2019
Copyright (c) 1966-2019 Johns Hopkins University OMIM, data are provided for research purposes only.
Cytogenetic location	Genomic coordinates (From NCBI/GRCh38)	Gene/Locus	Gene/Locus name	Gene/Locus MIM number	Comments	Phenotype	Phenotype MIM number	Inheritance	Pheno map key	Mouse Gene (from MGI)
1p36.33	1:1020101-1056118	AGRN, CMS8	Agrin	103320		Myasthenic syndrome, congenital, 8, with pre- and postsynaptic defects	615120	Autosomal recessive	3	Agrn
1p36.32	1:3069202-3438620	PRDM16, MEL1, LVNC8, CMD1LL	PR domain-containing protein 16	605557		Left ventricular noncompaction 8	615373	Autosomal dominant	3	Prdm16
1p36.32	1:3069202-3438620	PRDM16, MEL1, LVNC8, CMD1LL	PR domain-containing protein 16	605557		Cardiomyopathy, dilated, 1LL	615373	Autosomal dominant	3	Prdm16
1p36.23	1:7846344-7913614	UTS2	Urotensin II	604097					Uts2
1p36.22	1:9151667-9151776	MIR34A, MIRN34A	Micro RNA 34A	611172
1p36.22	1:11106534-11273496	MTOR, FRAP1, SKS	Mechanistic target of rapamycin	601231		Smith-Kingsmore syndrome	616638	Autosomal dominant	3	Mtor
1p36.22	1:11106534-11273496	MTOR, FRAP1, SKS	Mechanistic target of rapamycin	601231		Focal cortical dysplasia, type II, somatic	607341		3	Mtor
1p36.22	1:11785722-11806102	MTHFR	Methylenetetrahydrofolate reductase	607093		Homocystinuria due to MTHFR deficiency	236250	Autosomal recessive	3	Mthfr
1p36.22	1:11785722-11806102	MTHFR	Methylenetetrahydrofolate reductase	607093		{Vascular disease, susceptibility to}			3	Mthfr
1p36.22	1:11785722-11806102	MTHFR	Methylenetetrahydrofolate reductase	607093		{Thromboembolism, susceptibility to}	188050	Autosomal dominant	3	Mthfr
1p36.22	1:11785722-11806102	MTHFR	Methylenetetrahydrofolate reductase	607093		{Schizophrenia, susceptibility to}	181500	Autosomal dominant	3	Mthfr
1p36.22	1:11785722-11806102	MTHFR	Methylenetetrahydrofolate reductase	607093		{Neural tube defects, susceptibility to}	601634	Autosomal recessive	3	Mthfr
1p36.22	1:11845708-11847782	NPPA, PND, ANP, ATFB6, ATRST2	Natriuretic peptide precursor A	108780		Atrial standstill 2	615745	Autosomal recessive	3	Nppa
1p36.22	1:11845708-11847782	NPPA, PND, ANP, ATFB6, ATRST2	Natriuretic peptide precursor A	108780		Atrial fibrillation, familial, 6	612201	Autosomal dominant	3	Nppa
1p36.22	1:11857463-11858944	NPPB, BNP	Natriuretic peptide precursor B	600295
1p36.22	1:12166947-12209221	TNFRSF1B, TNFR2, TNFBR	Tumor necrosis factor receptor superfamily, member 1B	191191					Tnfrsf1b
1p36.21	1:13583756-13617956	PDPN, TI1A, T1A2, GP36, OTS8, AGGRUS	Podoplanin	608863					Pdpn
1p36.21	1:15681505-15734768	PLEKHM2, SKIP, KIAA0842	Pleckstrin homology domain-containing protein, family M, member 2	609613					Plekhm2
1p36.12	1:23557925-23559500	ID3	Inhibitor of DNA binding 3, dominant negative, helix-loop-helix protein	600277					Id3
1p36.11	1:24745446-24844320	CLIC4, MTCLIC	Chloride intracellular channel 4	606536					Clic4
1p34.3	1:34792957-34795746	GJA4, CX37	Gap junction protein, alpha-4, 37kD (connexin 37)	121012					Gja4
1p34.3	1:37474517-37484376	ZC3H12A, MCPIP, MCPIP1	Zinc finger CCCH domain-containing protein 12A	610562					Zc3h12a
1p34.3	1:37802944-37808207	YRDC, IRIP	YRDC domain-containing protein	612276					Yrdc
1p34.2	1:42925374-42958867	SLC2A1, GLUT1, HTLVR, DYT18, PED, GLUT1DS, EIG12, DYT9, SDCHCN	Solute carrier family 2 (facilitated glucose transporter), member 1	138140	probably in 1p33	Dystonia 9	601042	Autosomal dominant	3	Slc2a1
1p34.2	1:42925374-42958867	SLC2A1, GLUT1, HTLVR, DYT18, PED, GLUT1DS, EIG12, DYT9, SDCHCN	Solute carrier family 2 (facilitated glucose transporter), member 1	138140	probably in 1p33	{Epilepsy, idiopathic generalized, susceptibility to, 12}	614847	Autosomal dominant	3	Slc2a1
1p34.2	1:42925374-42958867	SLC2A1, GLUT1, HTLVR, DYT18, PED, GLUT1DS, EIG12, DYT9, SDCHCN	Solute carrier family 2 (facilitated glucose transporter), member 1	138140	probably in 1p33	Stomatin-deficient cryohydrocytosis with neurologic defects	608885	Autosomal dominant	3	Slc2a1
1p34.2	1:42925374-42958867	SLC2A1, GLUT1, HTLVR, DYT18, PED, GLUT1DS, EIG12, DYT9, SDCHCN	Solute carrier family 2 (facilitated glucose transporter), member 1	138140	probably in 1p33	GLUT1 deficiency syndrome 2, childhood onset	612126	Autosomal dominant	3	Slc2a1
1p34.2	1:42925374-42958867	SLC2A1, GLUT1, HTLVR, DYT18, PED, GLUT1DS, EIG12, DYT9, SDCHCN	Solute carrier family 2 (facilitated glucose transporter), member 1	138140	probably in 1p33	GLUT1 deficiency syndrome 1, infantile onset, severe	606777	Autosomal recessive; Autosomal dominant	3	Slc2a1
1p32.3	1:53196823-53214196	CPT2, IIAE4	Carnitine palmitoyltransferase II	600650	formerly at 1p13	{Encephalopathy, acute, infection-induced, 4, susceptibility to}	614212	Autosomal recessive; Autosomal dominant	3	Cpt2
1p32.3	1:53196823-53214196	CPT2, IIAE4	Carnitine palmitoyltransferase II	600650	formerly at 1p13	CPT II deficiency, myopathic, stress-induced	255110	Autosomal recessive; Autosomal dominant	3	Cpt2
1p32.3	1:53196823-53214196	CPT2, IIAE4	Carnitine palmitoyltransferase II	600650	formerly at 1p13	CPT II deficiency, lethal neonatal	608836	Autosomal recessive	3	Cpt2
1p32.3	1:53196823-53214196	CPT2, IIAE4	Carnitine palmitoyltransferase II	600650	formerly at 1p13	CPT II deficiency, infantile	600649	Autosomal recessive	3	Cpt2
1p32.3	1:53242363-53328069	LRP8, APOER2, MCI1	Low density lipoprotein receptor-related protein 8 (Apolipoprotein E receptor 2)	602600		{Myocardial infarction, susceptibility to}	608446		3	Lrp8
1p32.3	1:55039547-55064852	PCSK9, NARC1, HCHOLA3, FH3, LDLCQ1, FHCL3	Proprotein convertase, subtilisin/kexin-type, 9	607786		Hypercholesterolemia, familial, 3	603776	Autosomal dominant	3	Pcsk9
1p32.3	1:55039547-55064852	PCSK9, NARC1, HCHOLA3, FH3, LDLCQ1, FHCL3	Proprotein convertase, subtilisin/kexin-type, 9	607786		{Low density lipoprotein cholesterol level QTL 1}	603776	Autosomal dominant	3	Pcsk9
1p31.3	1:62597519-62606312	ANGPTL3, ANGPT5, FHBL2	Angiopoietin-like 3	604774		Hypobetalipoproteinemia, familial, 2	605019	Autosomal recessive	3	Angptl3
1p31.1	1:74235386-74544427	TNNI3K, CCDD	TNNI3-interacting kinase	613932		Cardiac conduction disease with or without dilated cardiomyopathy	616117	Autosomal dominant	3	Tnni3k
1p31.1	1:77888514-77948642	NEXN, NELIN, CMD1CC, CMH20	Nexilin F-actin binding protein	613121		Cardiomyopathy, hypertrophic, 20	613876	Autosomal dominant	3	Nexn
1p31.1	1:77888514-77948642	NEXN, NELIN, CMD1CC, CMH20	Nexilin F-actin binding protein	613121		Cardiomyopathy, dilated, 1CC	613122	Autosomal dominant	3	Nexn
1p22.1	1:93885198-93910369	GCLM, GLCLR	Glutamate-cysteine ligase, modifier subunit	601176		{Myocardial infarction, susceptibility to}	608446		3	Gclm
1p21.2	1:100719639-100739044	VCAM1	Vascular cell adhesion molecule-1	192225					Vcam1
1p13.3	1:109309564-109397939	SORT1, NT3, LDLCQ6	Sortilin	602458		[Low density lipoprotein cholesterol level QTL6]	613589	Autosomal dominant	3	Sort1
1p13.2	1:111499428-111503632	ADORA3	Adenosine A3 receptor	600445					Adora3
1p13.2	1:112911846-112956352	SLC16A1, MCT1, HHF7, MCT1D	Solute carrier family 16 (monocarboxylic acid transporters), member 1	600682		Erythrocyte lactate transporter defect	245340	Autosomal dominant	3	Slc16a1
1p13.2	1:112911846-112956352	SLC16A1, MCT1, HHF7, MCT1D	Solute carrier family 16 (monocarboxylic acid transporters), member 1	600682		Monocarboxylate transporter 1 deficiency	616095	Autosomal recessive; Autosomal dominant	3	Slc16a1
1p13.2	1:112911846-112956352	SLC16A1, MCT1, HHF7, MCT1D	Solute carrier family 16 (monocarboxylic acid transporters), member 1	600682		Hyperinsulinemic hypoglycemia, familial, 7	610021	Autosomal dominant	3	Slc16a1
1p13.2	1:113813810-113871760	PTPN22, PEP, PTPN8, LYP	Protein tyrosine phosphatase, nonreceptor-type 22	600716		{Systemic lupus erythematosus susceptibility to}	152700	Autosomal dominant	3	Ptpn22
1p13.2	1:113813810-113871760	PTPN22, PEP, PTPN8, LYP	Protein tyrosine phosphatase, nonreceptor-type 22	600716		{Rheumatoid arthritis, susceptibility to}	180300		3	Ptpn22
1p13.2	1:113813810-113871760	PTPN22, PEP, PTPN8, LYP	Protein tyrosine phosphatase, nonreceptor-type 22	600716		{Diabetes, type 1, susceptibility to}	222100	Autosomal recessive	3	Ptpn22
1p13.2	1:114673097-114695617	AMPD1, MMDD	Adenosine monophosphate deaminase-1, muscle	102770		Myopathy due to myoadenylate deaminase deficiency	615511	Autosomal recessive	3	Ampd1
1p12	1:119911552-120069702	NOTCH2, AGS2, HJCYS	Notch receptor 2	600275		Hajdu-Cheney syndrome	102500	Autosomal dominant	3	Notch2
1p12	1:119911552-120069702	NOTCH2, AGS2, HJCYS	Notch receptor 2	600275		Alagille syndrome 2	610205	Autosomal dominant	3	Notch2
1q21.1	1:145992434-145996578	TXNIP, VDUP1	Thioredoxin-interacting protein	606599					Txnip
1q21.1	1:146017467-146021821	HJV, HFE2A	Hemojuvelin	608374	between D1S442 and D1S2347	Hemochromatosis, type 2A	602390	Autosomal recessive	3	Hjv
1q21.2	1:147756198-147781126	GJA5, CX40, ATFB11	Gap junction protein, alpha-5, 40kD (connexin 40)	121013		Atrial standstill, digenic (GJA5/SCN5A)	108770	Autosomal dominant	3	Gja5
1q21.2	1:147756198-147781126	GJA5, CX40, ATFB11	Gap junction protein, alpha-5, 40kD (connexin 40)	121013		Atrial fibrillation, familial, 11	614049	Autosomal dominant	3	Gja5
1q21.3	1:151281521-151292175	ZNF687, KIAA1441, PDB6	Zinc finger protein 687	610568	fused with AML1 in t(1;21)	Paget disease of bone 6	616833	Autosomal dominant	3	Zfp687
1q21.3	1:153628433-153632038	S100A1	S100 protein, alpha polypeptide	176940					S100a1
1q22	1:155659441-155689031	YY1AP1, YAP, HCCA2, GRNG	YY1 associated protein 1	607860		Grange syndrome	602531	Autosomal recessive	3
1q22	1:156082545-156140088	LMNA, LMN1, EMD2, FPLD2, CMD1A, HGPS	Lamin A/C	150330		Emery-Dreifuss muscular dystrophy 3, autosomal recessive	616516	Autosomal recessive	3	Lmna
1q22	1:156082545-156140088	LMNA, LMN1, EMD2, FPLD2, CMD1A, HGPS	Lamin A/C	150330		Mandibuloacral dysplasia	248370	Autosomal recessive	3	Lmna
1q22	1:156082545-156140088	LMNA, LMN1, EMD2, FPLD2, CMD1A, HGPS	Lamin A/C	150330		Emery-Dreifuss muscular dystrophy 2, autosomal dominant	181350	Autosomal dominant	3	Lmna
1q22	1:156082545-156140088	LMNA, LMN1, EMD2, FPLD2, CMD1A, HGPS	Lamin A/C	150330		Malouf syndrome	212112	Autosomal dominant	3	Lmna
1q22	1:156082545-156140088	LMNA, LMN1, EMD2, FPLD2, CMD1A, HGPS	Lamin A/C	150330		Charcot-Marie-Tooth disease, type 2B1	605588	Autosomal recessive	3	Lmna
1q22	1:156082545-156140088	LMNA, LMN1, EMD2, FPLD2, CMD1A, HGPS	Lamin A/C	150330		Lipodystrophy, familial partial, type 2	151660	Autosomal dominant	3	Lmna
1q22	1:156082545-156140088	LMNA, LMN1, EMD2, FPLD2, CMD1A, HGPS	Lamin A/C	150330		Cardiomyopathy, dilated, 1A	115200	Autosomal dominant	3	Lmna
1q22	1:156082545-156140088	LMNA, LMN1, EMD2, FPLD2, CMD1A, HGPS	Lamin A/C	150330		Hutchinson-Gilford progeria	176670	Autosomal recessive; Autosomal dominant	3	Lmna
1q22	1:156082545-156140088	LMNA, LMN1, EMD2, FPLD2, CMD1A, HGPS	Lamin A/C	150330		Restrictive dermopathy, lethal	275210	Autosomal recessive	3	Lmna
1q22	1:156082545-156140088	LMNA, LMN1, EMD2, FPLD2, CMD1A, HGPS	Lamin A/C	150330		Heart-hand syndrome, Slovenian type	610140	Autosomal dominant	3	Lmna
1q22	1:156082545-156140088	LMNA, LMN1, EMD2, FPLD2, CMD1A, HGPS	Lamin A/C	150330		Muscular dystrophy, congenital	613205	Autosomal dominant	3	Lmna
1q23.2	1:159712288-159714588	CRP	C-reactive protein	123260					Crp
1q23.3	1:160500000-165500000	QTV	QT interval, variation in	610141	associated with rs12143842	[QT interval, variation in]	610141		2
1q23.3	1:161222291-161223627	APOA2	Apolipoprotein A-II	107670		{Hypercholesterolemia, familial, modifier of}	143890	Autosomal dominant	3	Apoa2
1q23.3	1:161222291-161223627	APOA2	Apolipoprotein A-II	107670		Apolipoprotein A-II deficiency			3	Apoa2
1q23.3	1:161303593-161309968	MPZ, CMT1B, CMTDID, DSS, CHN2	Myelin protein zero	159440		Charcot-Marie-Tooth disease, dominant intermediate D	607791	Autosomal dominant	3	Mpz
1q23.3	1:161303593-161309968	MPZ, CMT1B, CMTDID, DSS, CHN2	Myelin protein zero	159440		Hypomyelinating neuropathy, congenital, 2	618184	Autosomal dominant	3	Mpz
1q23.3	1:161303593-161309968	MPZ, CMT1B, CMTDID, DSS, CHN2	Myelin protein zero	159440		Dejerine-Sottas disease	145900	Autosomal recessive; Autosomal dominant	3	Mpz
1q23.3	1:161303593-161309968	MPZ, CMT1B, CMTDID, DSS, CHN2	Myelin protein zero	159440		Charcot-Marie-Tooth disease, type 2J	607736	Autosomal dominant	3	Mpz
1q23.3	1:161303593-161309968	MPZ, CMT1B, CMTDID, DSS, CHN2	Myelin protein zero	159440		Charcot-Marie-Tooth disease, type 2I	607677	Autosomal dominant	3	Mpz
1q23.3	1:161303593-161309968	MPZ, CMT1B, CMTDID, DSS, CHN2	Myelin protein zero	159440		Charcot-Marie-Tooth disease, type 1B	118200	Autosomal dominant	3	Mpz
1q23.3	1:161303593-161309968	MPZ, CMT1B, CMTDID, DSS, CHN2	Myelin protein zero	159440		Roussy-Levy syndrome	180800	Autosomal dominant	3	Mpz
1q23.3	1:161505429-161524047	FCGR2A, IGFR2, CD32	Fc fragment of IgG, low affinity IIa, receptor for (CD32)	146790	FCG2 and FCG3 within 250kb	{Pseudomonas aeruginosa, susceptibility to chronic infection by, in cystic fibrosis}	219700	Autosomal recessive	3	Fcgr3
1q23.3	1:161505429-161524047	FCGR2A, IGFR2, CD32	Fc fragment of IgG, low affinity IIa, receptor for (CD32)	146790	FCG2 and FCG3 within 250kb	{Malaria, severe, susceptibility to}	611162		3	Fcgr3
1q23.3	1:161505429-161524047	FCGR2A, IGFR2, CD32	Fc fragment of IgG, low affinity IIa, receptor for (CD32)	146790	FCG2 and FCG3 within 250kb	{Lupus nephritis, susceptibility to}	152700	Autosomal dominant	3	Fcgr3
1q23.3	1:161647242-161678653	FCGR2B, CD32	Fc fragment of IgG, low affinity IIb, receptor for	604590		{Systemic lupus erythematosus, susceptibility to}	152700	Autosomal dominant	3	Fcgr2b
1q23.3	1:161647242-161678653	FCGR2B, CD32	Fc fragment of IgG, low affinity IIb, receptor for	604590		{Malaria, resistance to}	611162		3	Fcgr2b
1q23.3	1:162790701-162812817	HSD17B7	17-beta-hydroxysteroid dehydrogenase VII	606756					Hsd17b7
1q24.2	1:169463908-169485969	SLC19A2, THTR1, TRMA, THMD1	Solute carrier family 19 (thiamine transporter), member 2	603941		Thiamine-responsive megaloblastic anemia syndrome	249270	Autosomal recessive	3	Slc19a2
1q24.2	1:169511950-169586629	F5, THPH2, RPRGL1	Coagulation factor V (proaccelerin, labile factor)	612309	Order: F5-GRMP-LYAM1-ELAM1 in 300kb segment	{Budd-Chiari syndrome}	600880	Autosomal recessive	3	F5
1q24.2	1:169511950-169586629	F5, THPH2, RPRGL1	Coagulation factor V (proaccelerin, labile factor)	612309	Order: F5-GRMP-LYAM1-ELAM1 in 300kb segment	Thrombophilia due to activated protein C resistance	188055	Autosomal dominant	3	F5
1q24.2	1:169511950-169586629	F5, THPH2, RPRGL1	Coagulation factor V (proaccelerin, labile factor)	612309	Order: F5-GRMP-LYAM1-ELAM1 in 300kb segment	Factor V deficiency	227400	Autosomal recessive	3	F5
1q24.2	1:169511950-169586629	F5, THPH2, RPRGL1	Coagulation factor V (proaccelerin, labile factor)	612309	Order: F5-GRMP-LYAM1-ELAM1 in 300kb segment	{Thrombophilia, susceptibility to, due to factor V Leiden}	188055	Autosomal dominant	3	F5
1q24.2	1:169511950-169586629	F5, THPH2, RPRGL1	Coagulation factor V (proaccelerin, labile factor)	612309	Order: F5-GRMP-LYAM1-ELAM1 in 300kb segment	{Stroke, ischemic, susceptibility to}	601367	Multifactorial	3	F5
1q24.2	1:169511950-169586629	F5, THPH2, RPRGL1	Coagulation factor V (proaccelerin, labile factor)	612309	Order: F5-GRMP-LYAM1-ELAM1 in 300kb segment	{Pregnancy loss, recurrent, susceptibility to, 1}	614389	Autosomal dominant	3	F5
1q24.2	1:169588848-169630124	SELP, GRMP	Selectin P (granulocyte membrane protein, 140kD; antigen CD62)	173610	in same 300kb segment as LYAM1, ELAM1				Selp
1q25.1	1:173183728-173462207	TNFSF4, GP34, OX4OL	Tumor necrosis factor ligand superfamily, member 4	603594		{Myocardial infarction, susceptibility to}	608446		3	Tnfsf4
1q25.1	1:173903518-173917377	SERPINC1, AT3, AT3D, THPH7	Antithrombin III	107300	~17cM distal to FY	Thrombophilia due to antithrombin III deficiency	613118	Autosomal recessive; Autosomal dominant	3	Serpinc1
1q31.2	1:193121957-193254814	CDC73, HRPT2, C1orf28	Cell division cycle 73	607393		Hyperparathyroidism, familial primary	145000	Autosomal dominant	3	Cdc73
1q31.2	1:193121957-193254814	CDC73, HRPT2, C1orf28	Cell division cycle 73	607393		Parathyroid carcinoma	608266		3	Cdc73
1q31.2	1:193121957-193254814	CDC73, HRPT2, C1orf28	Cell division cycle 73	607393		Parathyroid adenoma with cystic changes	145001	Autosomal dominant	3	Cdc73
1q31.2	1:193121957-193254814	CDC73, HRPT2, C1orf28	Cell division cycle 73	607393		Hyperparathyroidism-jaw tumor syndrome	145001	Autosomal dominant	3	Cdc73
1q31.3	1:196651877-196747503	CFH, HF1, HUS, ARMD4, AHUS1	Complement factor H	134370		Complement factor H deficiency	609814	Autosomal recessive; Autosomal dominant	3	Cfh
1q31.3	1:196651877-196747503	CFH, HF1, HUS, ARMD4, AHUS1	Complement factor H	134370		Basal laminar drusen	126700	Autosomal dominant	3	Cfh
1q31.3	1:196651877-196747503	CFH, HF1, HUS, ARMD4, AHUS1	Complement factor H	134370		{Macular degeneration, age-related, 4}	610698		3	Cfh
1q31.3	1:196651877-196747503	CFH, HF1, HUS, ARMD4, AHUS1	Complement factor H	134370		{Hemolytic uremic syndrome, atypical, susceptibility to, 1}	235400	Autosomal recessive; Autosomal dominant	3	Cfh
1q31.3	1:196774799-196794072	CFHR3, FHR3, HLF4, CFHL3	Complement factor H-related 3	605336		{Hemolytic uremic syndrome, atypical, susceptibility to}	235400	Autosomal recessive; Autosomal dominant	3
1q31.3	1:196774799-196794072	CFHR3, FHR3, HLF4, CFHL3	Complement factor H-related 3	605336		{Macular degeneration, age-related, reduced risk of}	603075	Autosomal dominant	3
1q31.3	1:196819729-196832188	CFHR1, FHR1, HFL1, CFHL1	Complement factor H-related 1	134371		{Macular degeneration, age-related, reduced risk of}	603075	Autosomal dominant	3	Cfhr1
1q31.3	1:196819729-196832188	CFHR1, FHR1, HFL1, CFHL1	Complement factor H-related 1	134371		{Hemolytic uremic syndrome, atypical, susceptibility to}	235400	Autosomal recessive; Autosomal dominant	3	Cfhr1
1q31.3	1:197038740-197067266	F13B	Coagulation factor XIII, B polypeptide	134580		Factor XIIIB deficiency	613235	Autosomal recessive	3	F13b
1q32.1	1:201359013-201377827	TNNT2, CMH2, CMD1D, RCM3, LVNC6	Troponin-T2, cardiac	191045		Left ventricular noncompaction 6	601494	Autosomal dominant	3	Tnnt2
1q32.1	1:201359013-201377827	TNNT2, CMH2, CMD1D, RCM3, LVNC6	Troponin-T2, cardiac	191045		Cardiomyopathy, hypertrophic, 2	115195	Autosomal dominant	3	Tnnt2
1q32.1	1:201359013-201377827	TNNT2, CMH2, CMD1D, RCM3, LVNC6	Troponin-T2, cardiac	191045		Cardiomyopathy, familial restrictive, 3	612422	Autosomal dominant	3	Tnnt2
1q32.1	1:201359013-201377827	TNNT2, CMH2, CMD1D, RCM3, LVNC6	Troponin-T2, cardiac	191045		Cardiomyopathy, dilated, 1D	601494	Autosomal dominant	3	Tnnt2
1q32.1	1:204154818-204166336	REN, HNFJ2	Renin	179820	~24cM distal to AT3	[Hyperproreninemia]			3	Ren1
1q32.1	1:204154818-204166336	REN, HNFJ2	Renin	179820	~24cM distal to AT3	Renal tubular dysgenesis	267430	Autosomal recessive	3	Ren1
1q32.1	1:204154818-204166336	REN, HNFJ2	Renin	179820	~24cM distal to AT3	Hyperuricemic nephropathy, familial juvenile 2	613092	Autosomal dominant	3	Ren1
1q32.1	1:206684904-206734282	MAPKAPK2, MK2	Mitogen-activated protein kinase-activated protein kinase 2	602006					Mapkapk2
1q32.1	1:206767601-206772493	IL10, CSIF, GVHDS	Interleukin-10	124092		{Rheumatoid arthritis, progression of}	180300		3	Il10
1q32.1	1:206767601-206772493	IL10, CSIF, GVHDS	Interleukin-10	124092		{HIV-1, susceptibility to}	609423		3	Il10
1q32.1	1:206767601-206772493	IL10, CSIF, GVHDS	Interleukin-10	124092		{Graft-versus-host disease, protection against}	614395		3	Il10
1q32.1	1:206865246-206869222	IL20	Interleukin 20	605619					Il20
1q32.2	1:209686179-209734949	HSD11B1, HSD11, HSD11L, CORTRD2	Hydroxysteroid, 11-beta, dehydrogenase 1	600713	digenic triallelic mutations with H6PD	Cortisone reductase deficiency 2	614662	Autosomal dominant	3	Hsd11b1
1q32.3	1:212363927-212415507	PACC1, TMEM206	Proton-activated chloride channel 1	618427					Pacc1
1q41	1:215002919-215237092	KCNK2, TREK	Potassium channel, subfamily K, member 2	603219					Kcnk2
1q41	1:220148292-220272452	RAB3GAP2, RAB3GAP150, p150, KIAA0839, WARBM2	RAB3 GTPase-activating protein (noncatalytic) subunit 2	609275		Warburg micro syndrome 2	614225	Autosomal recessive	3	Rab3gap2
1q41	1:220148292-220272452	RAB3GAP2, RAB3GAP150, p150, KIAA0839, WARBM2	RAB3 GTPase-activating protein (noncatalytic) subunit 2	609275		Martsolf syndrome	212720	Autosomal recessive	3	Rab3gap2
1q42.12	1:226360690-226408092	PARP1, ADPRT, PPOL, PARP	Poly(ADP-ribose) polymerase 1	173870	?processed pseudogenes on chr.13 and 14				Parp1
1q42.13	1:229431244-229434093	ACTA1, ASMA, NEM3, CFTD1, SHPM	Actin, alpha-1, skeletal muscle	102610	mutation identified in 1 SHPM family	Myopathy, actin, congenital, with cores	161800	Autosomal recessive; Autosomal dominant	3	Acta1
1q42.13	1:229431244-229434093	ACTA1, ASMA, NEM3, CFTD1, SHPM	Actin, alpha-1, skeletal muscle	102610	mutation identified in 1 SHPM family	?Myopathy, scapulohumeroperoneal	616852	Autosomal dominant	3	Acta1
1q42.13	1:229431244-229434093	ACTA1, ASMA, NEM3, CFTD1, SHPM	Actin, alpha-1, skeletal muscle	102610	mutation identified in 1 SHPM family	Nemaline myopathy 3, autosomal dominant or recessive	161800	Autosomal recessive; Autosomal dominant	3	Acta1
1q42.13	1:229431244-229434093	ACTA1, ASMA, NEM3, CFTD1, SHPM	Actin, alpha-1, skeletal muscle	102610	mutation identified in 1 SHPM family	Myopathy, congenital, with fiber-type disproportion 1	255310	Autosomal recessive; Autosomal dominant	3	Acta1
1q42.13	1:229431244-229434093	ACTA1, ASMA, NEM3, CFTD1, SHPM	Actin, alpha-1, skeletal muscle	102610	mutation identified in 1 SHPM family	Myopathy, actin, congenital, with excess of thin myofilaments	161800	Autosomal recessive; Autosomal dominant	3	Acta1
1q42.2	1:230702522-230714121	AGT, SERPINA8	Angiotensinogen	106150		{Preeclampsia, susceptibility to}			3	Agt
1q42.2	1:230702522-230714121	AGT, SERPINA8	Angiotensinogen	106150		{Hypertension, essential, susceptibility to}	145500	Multifactorial	3	Agt
1q42.2	1:230702522-230714121	AGT, SERPINA8	Angiotensinogen	106150		Renal tubular dysgenesis	267430	Autosomal recessive	3	Agt
1q42.2	1:231363750-231425043	EGLN1, PHD2, HIFPH2, C1orf12, ZMYND6, SM20, ECYT3, HALAH	Egl9, C. elegans, homolog of, 1	606425		[Hemoglobin, high altitude adaptation]	609070	Autosomal dominant	3	Egln1
1q42.2	1:231363750-231425043	EGLN1, PHD2, HIFPH2, C1orf12, ZMYND6, SM20, ECYT3, HALAH	Egl9, C. elegans, homolog of, 1	606425		Erythrocytosis, familial, 3	609820	Autosomal dominant	3	Egln1
1q43	1:236686453-236764630	ACTN2, CMD1AA, CMH23	Actinin, alpha-2	102573		Cardiomyopathy, hypertrophic, 23, with or without LVNC	612158	Autosomal dominant	3	Actn2
1q43	1:236686453-236764630	ACTN2, CMD1AA, CMH23	Actinin, alpha-2	102573		Cardiomyopathy, dilated, 1AA, with or without LVNC	612158	Autosomal dominant	3	Actn2
1q43	1:237042183-237833987	RYR2, VTSIP, ARVD2, ARVC2	Ryanodine receptor-2 (cardiac)	180902		Arrhythmogenic right ventricular dysplasia 2	600996	Autosomal dominant	3	Ryr2
1q43	1:237042183-237833987	RYR2, VTSIP, ARVD2, ARVC2	Ryanodine receptor-2 (cardiac)	180902		Ventricular tachycardia, catecholaminergic polymorphic, 1	604772	Autosomal dominant	3	Ryr2
1q43	1:241531882-241595641	KMO	Kynurenine 3-monooxygenase	603538					Kmo
1q44	1:247672117-247673040	OR13G1	Olfactory receptor, family 13, subfamily G, member 1	611677					Olfr309
2p25.1	2:8682055-8684460	ID2	Inhibitor of DNA binding 2, dominant negative	600386					Id2
2p25.1	2:9488485-9555829	ADAM17, TACE, NISBD1	ADAM metallopeptidase domain 17	603639	mutation identified in 1 NISBD1 family	?Inflammatory skin and bowel disease, neonatal, 1	614328	Autosomal recessive	3	Adam17
2p24.1	2:21001428-21044072	APOB, FLDB, LDLCQ4, FCHL2	Apolipoprotein B (including Ag(x) antigen)	107730	1 gene for liver apo-B100 and gut apo-B48; Ag linked	Hypercholesterolemia, familial, 2	144010	Autosomal dominant	3	Apob
2p24.1	2:21001428-21044072	APOB, FLDB, LDLCQ4, FCHL2	Apolipoprotein B (including Ag(x) antigen)	107730	1 gene for liver apo-B100 and gut apo-B48; Ag linked	Hypobetalipoproteinemia	615558	Autosomal recessive	3	Apob
2p23.3	2:27086759-27100761	KHK	Ketohexokinase (fructokinase)	614058		[Fructosuria]	229800	Autosomal recessive	3	Khk
2p23.1	2:31334319-31414776	XDH, XAN1	Xanthine dehydrogenase (xanthine oxidase)	607633		Xanthinuria, type I	278300	Autosomal recessive	3	Xdh
2p22.2	2:36355777-36551134	CRIM1	Cysteine-rich motor neuron protein 1	606189					Crim1
2p22.1	2:40094522-40512451	SLC8A1, NCX1	Solute carrier family 8, member 1 (sodium-calcium exchanger-1)	182305					Slc8a1
2p21	2:45651314-46187989	PRKCE, PKCE	Protein kinase C, epsilon	176975					Prkce
2p21	2:47160081-47176935	CALM2, LQT15	Calmodulin-2	114182		Long QT syndrome 15	616249	Autosomal dominant	3
2p15-p14	2:63892148-64019427	VPS54, VPS54L, WR	Vacuolar protein sorting 54, S. Cerevisiae, homolog of	614633					Vps54
2p14	2:68178856-68252531	PPP3R1, CALNB1	Protein phosphatase-3 (formerly 2B), regulatory subunit B (19kD), alpha isoform (calcineurin B, type I)	601302					Ppp3r1
2p13.3	2:69013143-69249326	ANTXR1, TEM8, ATR, GAPO	Anthrax toxin receptor 1	606410	mutation identified in 1 HCI patient	{?Hemangioma, capillary infantile, susceptibility to}	602089	Autosomal dominant	3	Antxr1
2p13.3	2:69013143-69249326	ANTXR1, TEM8, ATR, GAPO	Anthrax toxin receptor 1	606410	mutation identified in 1 HCI patient	GAPO syndrome	230740	Autosomal recessive	3	Antxr1
2p13.1	2:73385757-73609918	ALMS1, ALSS, KIAA0328	Alstrom syndrome gene	606844		Alstrom syndrome	203800	Autosomal recessive	3	Alms1
2p13.1	2:74361153-74392086	DCTN1, HMN7B	Dynactin 1 (p150, glued, Drosophila, homolog of)	601143		Perry syndrome	168605	Autosomal dominant	3	Dctn1
2p13.1	2:74361153-74392086	DCTN1, HMN7B	Dynactin 1 (p150, glued, Drosophila, homolog of)	601143		Neuropathy, distal hereditary motor, type VIIB	607641	Autosomal dominant	3	Dctn1
2p13.1	2:74361153-74392086	DCTN1, HMN7B	Dynactin 1 (p150, glued, Drosophila, homolog of)	601143		{Amyotrophic lateral sclerosis, susceptibility to}	105400	Autosomal recessive; Autosomal dominant	3	Dctn1
2p13.1	2:74529404-74533555	HTRA2, OMI, PARK13, PRSS25, MGCA8	HTRA serine peptidase 2	606441		{Parkinson disease 13}	610297		3	Htra2
2p13.1	2:74529404-74533555	HTRA2, OMI, PARK13, PRSS25, MGCA8	HTRA serine peptidase 2	606441		3-methylglutaconic aciduria, type VIII	617248	Autosomal recessive	3	Htra2
2q12.2	2:105357711-105438528	FHL2, DRAL	Four and a half LIM domains-2 (Down-regulated in rhabdomyosarcoma LIM protein)	602633					Fhl2
2q12.3	2:108533670-108687245	LIMS1, PINCH1	LIM and senescent cell antigen-like domains 1	602567					Lims1
2q13	2:111120913-111168444	BCL2L11, BIM	BCL2-like 11	603827					Bcl2l11
2q14.2	2:121530879-121531008	RNU4ATAC, U4ATAC, MOPD1, TALS, RFMN	RNA, U4, small nuclear, AT-AC form	601428		Roifman syndrome	616651	Autosomal recessive	3
2q14.2	2:121530879-121531008	RNU4ATAC, U4ATAC, MOPD1, TALS, RFMN	RNA, U4, small nuclear, AT-AC form	601428		Microcephalic osteodysplastic primordial dwarfism, type I	210710	Autosomal recessive	3
2q14.3	2:127418142-127429245	PROC, PC, THPH3, THPH4	Protein C (inactivator of coagulation factors Va and VIIIa)	612283		Thrombophilia due to protein C deficiency, autosomal recessive	612304	Autosomal recessive	3	Proc
2q14.3	2:127418142-127429245	PROC, PC, THPH3, THPH4	Protein C (inactivator of coagulation factors Va and VIIIa)	612283		Thrombophilia due to protein C deficiency, autosomal dominant	176860	Autosomal dominant	3	Proc
2q14.3	2:127645863-127652638	GPR17	G protein-coupled receptor-17	603071					Gpr17
2q21.1-q22	2:129100000-147900000	CHDS2	Coronary heart disease, susceptibility to, 2	608316		{Coronary heart disease, susceptibility to, 2}	608316		2
2q21.3	2:135839625-135876442	MCM6	Minichromosome maintenance deficient (mis5, S. pombe) 6	601806	mutations in introns 9 and 13	Lactase persistence/nonpersistence	223100	Autosomal dominant	3	Mcm6
2q22.1	2:136114348-136118148	CXCR4, D2S201E, NPY3R, WHIMS	Chemokine (C-X-C motif) receptor 4 (neuropeptide Y receptor Y3)	162643		WHIM syndrome	193670	Autosomal dominant	3	Cxcr4
2q22.1	2:136114348-136118148	CXCR4, D2S201E, NPY3R, WHIMS	Chemokine (C-X-C motif) receptor 4 (neuropeptide Y receptor Y3)	162643		Myelokathexis, isolated			3	Cxcr4
2q23.3	2:152717647-152762395	ARL6IP6, AIP6	ADP-ribosylation factor-like 6-interacting protein 6	616495					Arl6ip6
2q24.1	2:154698580-154858353	KCNJ3, GIRK1	Potassium inwardly-rectifying channel, subfamily J, member 3	601534					Kcnj3
2q24.1	2:157736445-157876329	ACVR1, ACVRLK2, ALK2, FOP	Activin A receptor, type I	102576		Fibrodysplasia ossificans progressiva	135100	Autosomal dominant	3	Acvr1
2q24.3	2:166195184-166375986	SCN9A, NENA, PN1, FEB3B, GEFSP7, SFNP, HSAN2D	Sodium channel, voltage-gated, type IX, alpha subunit	603415		HSAN2D, autosomal recessive	243000	Autosomal recessive	3	Scn9a
2q24.3	2:166195184-166375986	SCN9A, NENA, PN1, FEB3B, GEFSP7, SFNP, HSAN2D	Sodium channel, voltage-gated, type IX, alpha subunit	603415		Febrile seizures, familial, 3B	613863	Autosomal dominant	3	Scn9a
2q24.3	2:166195184-166375986	SCN9A, NENA, PN1, FEB3B, GEFSP7, SFNP, HSAN2D	Sodium channel, voltage-gated, type IX, alpha subunit	603415		{Dravet syndrome, modifier of}	607208	Autosomal dominant	3	Scn9a
2q24.3	2:166195184-166375986	SCN9A, NENA, PN1, FEB3B, GEFSP7, SFNP, HSAN2D	Sodium channel, voltage-gated, type IX, alpha subunit	603415		Erythermalgia, primary	133020	Autosomal dominant	3	Scn9a
2q24.3	2:166195184-166375986	SCN9A, NENA, PN1, FEB3B, GEFSP7, SFNP, HSAN2D	Sodium channel, voltage-gated, type IX, alpha subunit	603415		Small fiber neuropathy	133020	Autosomal dominant	3	Scn9a
2q24.3	2:166195184-166375986	SCN9A, NENA, PN1, FEB3B, GEFSP7, SFNP, HSAN2D	Sodium channel, voltage-gated, type IX, alpha subunit	603415		Epilepsy, generalized, with febrile seizures plus, type 7	613863	Autosomal dominant	3	Scn9a
2q24.3	2:166195184-166375986	SCN9A, NENA, PN1, FEB3B, GEFSP7, SFNP, HSAN2D	Sodium channel, voltage-gated, type IX, alpha subunit	603415		Paroxysmal extreme pain disorder	167400	Autosomal dominant	3	Scn9a
2q24.3	2:166195184-166375986	SCN9A, NENA, PN1, FEB3B, GEFSP7, SFNP, HSAN2D	Sodium channel, voltage-gated, type IX, alpha subunit	603415		Insensitivity to pain, congenital	243000	Autosomal recessive	3	Scn9a
2q31.1	2:171434165-171491028	DCAF17, C20orf37	DDB1- and CUL4-associated factor 17	612515		Woodhouse-Sakati syndrome	241080	Autosomal recessive	3	Dcaf17
2q31.2	2:178431413-178451174	PRKRA, PACT, RAX, DYT16	Protein kinase, interferon-inducible double-stranded RNA-dependent activator	603424		Dystonia 16	612067	Autosomal recessive	3	Prkra
2q31.2	2:178525988-178807422	TTN, CMD1G, TMD, LGMDR10, MPRM, HMERF, SALMY	Titin	188840		Muscular dystrophy, limb-girdle, autosomal recessive 10	608807	Autosomal recessive	3	Ttn
2q31.2	2:178525988-178807422	TTN, CMD1G, TMD, LGMDR10, MPRM, HMERF, SALMY	Titin	188840		Cardiomyopathy, familial hypertrophic, 9	613765	Autosomal dominant	3	Ttn
2q31.2	2:178525988-178807422	TTN, CMD1G, TMD, LGMDR10, MPRM, HMERF, SALMY	Titin	188840		Cardiomyopathy, dilated, 1G	604145		3	Ttn
2q31.2	2:178525988-178807422	TTN, CMD1G, TMD, LGMDR10, MPRM, HMERF, SALMY	Titin	188840		Tibial muscular dystrophy, tardive	600334	Autosomal dominant	3	Ttn
2q31.2	2:178525988-178807422	TTN, CMD1G, TMD, LGMDR10, MPRM, HMERF, SALMY	Titin	188840		Salih myopathy	611705	Autosomal recessive	3	Ttn
2q31.2	2:178525988-178807422	TTN, CMD1G, TMD, LGMDR10, MPRM, HMERF, SALMY	Titin	188840		Myopathy, myofibrillar, 9, with early respiratory failure	603689	Autosomal dominant	3	Ttn
2q32.1	2:182833274-182866636	FRZB, FRZB1, SRFP3, OS1	Frizzled-related protein	605083		{Osteoarthritis susceptibility 1}	165720	Multifactorial	3	Frzb
2q32.2	2:188974372-189012745	COL3A1, EDSVASC, PMGEDSV	Collagen III, alpha-1 polypeptide	120180	in same 35kb segment as COL5A2	Ehlers-Danlos syndrome, vascular type	130050	Autosomal dominant	3	Col3a1
2q32.2	2:188974372-189012745	COL3A1, EDSVASC, PMGEDSV	Collagen III, alpha-1 polypeptide	120180	in same 35kb segment as COL5A2	Polymicrogyria with or without vascular-type EDS	618343	Autosomal recessive	3	Col3a1
2q32.2	2:190648859-190692765	NAB1	NGFI-A-binding protein, ERG1-binding protein	600800					Nab1
2q33.1	2:197391973-197435092	SF3B1, SF3B155, SAP155, MDS	Splicing factor 3B, subunit 1	605590		Myelodysplastic syndrome, somatic	614286		3	Sf3b1
2q33.2	2:203867770-203873964	CTLA4, IDDM12, CELIAC3, ALPS5	Cytotoxic T-lymphocyte-associated serine esterase-4	123890		{Celiac disease, susceptibility to, 3}	609755		3	Ctla4
2q33.2	2:203867770-203873964	CTLA4, IDDM12, CELIAC3, ALPS5	Cytotoxic T-lymphocyte-associated serine esterase-4	123890		Autoimmune lymphoproliferative syndrome, type V	616100	Autosomal dominant	3	Ctla4
2q33.2	2:203867770-203873964	CTLA4, IDDM12, CELIAC3, ALPS5	Cytotoxic T-lymphocyte-associated serine esterase-4	123890		{Systemic lupus erythematosus, susceptibility to}	152700	Autosomal dominant	3	Ctla4
2q33.2	2:203867770-203873964	CTLA4, IDDM12, CELIAC3, ALPS5	Cytotoxic T-lymphocyte-associated serine esterase-4	123890		{Hashimoto thyroiditis}	140300	Autosomal dominant	3	Ctla4
2q33.2	2:203867770-203873964	CTLA4, IDDM12, CELIAC3, ALPS5	Cytotoxic T-lymphocyte-associated serine esterase-4	123890		{Diabetes mellitus, insulin-dependent, 12}	601388		3	Ctla4
2q34	2:208236226-208255142	IDH1	Isocitrate dehydrogenase, soluble	147700		{Glioma, susceptibility to, somatic}	137800		3	Idh1
2q35	2:214725644-214809682	BARD1	BRCA1-associated RING domain 1	601593		{Breast cancer, susceptibility to}	114480	Somatic mutation; Autosomal dominant	3	Bard1
2q35	2:214931541-215138625	ABCA12, ARCI4A, ARCI4B, ICR2B, LI2	ATP-binding cassette, subfamily A, member 12	607800		Ichthyosis, congenital, autosomal recessive 4B (harlequin)	242500	Autosomal recessive	3	Abca12
2q35	2:214931541-215138625	ABCA12, ARCI4A, ARCI4B, ICR2B, LI2	ATP-binding cassette, subfamily A, member 12	607800		Ichthyosis, congenital, autosomal recessive 4A	601277	Autosomal recessive	3	Abca12
2q35	2:215360439-215436166	FN1, FN, LETS, FNZ, GFND2, SMDCF	Fibronectin-1	135600		Spondylometaphyseal dysplasia, corner fracture type	184255	Autosomal dominant	3	Fn1
2q35	2:215360439-215436166	FN1, FN, LETS, FNZ, GFND2, SMDCF	Fibronectin-1	135600		Plasma fibronectin deficiency	614101	Autosomal dominant	1	Fn1
2q35	2:215360439-215436166	FN1, FN, LETS, FNZ, GFND2, SMDCF	Fibronectin-1	135600		Glomerulopathy with fibronectin deposits 2	601894	Autosomal dominant	3	Fn1
2q35	2:216412483-216483052	SMARCAL1, HARP, SIOD	SWI/SNF related, matrix associated, actin dependent regulator of chromatin, subfamily A-like	606622		Schimke immunoosseous dysplasia	242900	Autosomal recessive	3	Smarcal1
2q35	2:218781732-218815292	CYP27A1, CYP27, CTX	Cytochrome P450, subfamily XXVIIA, polypeptide 1 (sterol 27-hydroxylase)	606530		Cerebrotendinous xanthomatosis	213700	Autosomal recessive	3	Cyp27a1
2q35	2:219418376-219426733	DES, CMD1I, MFM1, SCPNK	Desmin	125660	1 family with LGMD2R identified with mutation	Scapuloperoneal syndrome, neurogenic, Kaeser type	181400	Autosomal dominant	3	Des
2q35	2:219418376-219426733	DES, CMD1I, MFM1, SCPNK	Desmin	125660	1 family with LGMD2R identified with mutation	Myopathy, myofibrillar, 1	601419	Autosomal recessive; Autosomal dominant	3	Des
2q35	2:219418376-219426733	DES, CMD1I, MFM1, SCPNK	Desmin	125660	1 family with LGMD2R identified with mutation	Cardiomyopathy, dilated, 1I	604765		3	Des
2q35	2:219627569-219641979	SLC2C, AE3	Anion exchanger 3, neuronal	106195					Slc4a3
2q36.1	2:223596939-223602360	SCG2, CHGC	Secretogranin II (chromogranin C)	118930					Scg2
2q36.3	2:227164588-227314791	COL4A3, ATS2, ATS3	Collagen IV, alpha-3 polypeptide (Goodpasture antigen)	120070	noncollagenous domain = Goodpasture antigen	Hematuria, benign familial	141200	Autosomal dominant	3	Col4a3
2q36.3	2:227164588-227314791	COL4A3, ATS2, ATS3	Collagen IV, alpha-3 polypeptide (Goodpasture antigen)	120070	noncollagenous domain = Goodpasture antigen	Alport syndrome 3, autosomal dominant	104200	Autosomal dominant	3	Col4a3
2q36.3	2:227164588-227314791	COL4A3, ATS2, ATS3	Collagen IV, alpha-3 polypeptide (Goodpasture antigen)	120070	noncollagenous domain = Goodpasture antigen	Alport syndrome 2, autosomal recessive	203780	Autosomal recessive	3	Col4a3
2q37.3	2:240868823-240880499	AGXT, SPAT	Alanine-glyoxylate aminotransferase, liver-specific peroxisomal	604285		Hyperoxaluria, primary, type 1	259900	Autosomal recessive	3	Agxt
2q37.3	2:241072167-241102331	MTERF4, MTERFD2	Mitochondrial transcription termination factor 4	615393					Mterf4
3p26-p24.2		MYMY1, MYMY	Moyamoya disease	252350	max lod at D3S3050	Moyamoya disease	252350	Autosomal recessive	2
3p25.3	3:8733801-8746757	CAV3, LQT9, MPDT, RMD2	Caveolin-3	601253	within 7-10kb of OXTR	Cardiomyopathy, familial hypertrophic	192600	Autosomal dominant	3	Cav3
3p25.3	3:8733801-8746757	CAV3, LQT9, MPDT, RMD2	Caveolin-3	601253	within 7-10kb of OXTR	Rippling muscle disease 2	606072	Autosomal dominant	3	Cav3
3p25.3	3:8733801-8746757	CAV3, LQT9, MPDT, RMD2	Caveolin-3	601253	within 7-10kb of OXTR	Myopathy, distal, Tateyama type	614321	Autosomal dominant	3	Cav3
3p25.3	3:8733801-8746757	CAV3, LQT9, MPDT, RMD2	Caveolin-3	601253	within 7-10kb of OXTR	Long QT syndrome 9	611818	Autosomal dominant	3	Cav3
3p25.3	3:8733801-8746757	CAV3, LQT9, MPDT, RMD2	Caveolin-3	601253	within 7-10kb of OXTR	Creatine phosphokinase, elevated serum	123320	Autosomal dominant	3	Cav3
3p25.3	3:10141634-10153669	VHL	VHL gene	608537		Renal cell carcinoma, somatic	144700		3	Vhl
3p25.3	3:10141634-10153669	VHL	VHL gene	608537		Pheochromocytoma	171300	Autosomal dominant	3	Vhl
3p25.3	3:10141634-10153669	VHL	VHL gene	608537		Hemangioblastoma, cerebellar, somatic			3	Vhl
3p25.3	3:10141634-10153669	VHL	VHL gene	608537		Erythrocytosis, familial, 2	263400	Autosomal recessive	3	Vhl
3p25.3	3:10141634-10153669	VHL	VHL gene	608537		von Hippel-Lindau syndrome	193300	Autosomal dominant	3	Vhl
3p25.2	3:12287484-12434355	PPARG, PPARG1, PPARG2, CIMT1, GLM1	Peroxisome proliferator activated receptor, gamma	601487	PPARG1, PPARG2 from same gene	Insulin resistance, severe, digenic	604367	Autosomal dominant	3	Pparg
3p25.2	3:12287484-12434355	PPARG, PPARG1, PPARG2, CIMT1, GLM1	Peroxisome proliferator activated receptor, gamma	601487	PPARG1, PPARG2 from same gene	Carotid intimal medial thickness 1	609338		3	Pparg
3p25.2	3:12287484-12434355	PPARG, PPARG1, PPARG2, CIMT1, GLM1	Peroxisome proliferator activated receptor, gamma	601487	PPARG1, PPARG2 from same gene	{Diabetes, type 2}	125853	Autosomal dominant	3	Pparg
3p25.2	3:12287484-12434355	PPARG, PPARG1, PPARG2, CIMT1, GLM1	Peroxisome proliferator activated receptor, gamma	601487	PPARG1, PPARG2 from same gene	[Obesity, resistance to]			3	Pparg
3p25.2	3:12287484-12434355	PPARG, PPARG1, PPARG2, CIMT1, GLM1	Peroxisome proliferator activated receptor, gamma	601487	PPARG1, PPARG2 from same gene	Obesity, severe	601665	Autosomal recessive; Autosomal dominant; Multifactorial	3	Pparg
3p25.2	3:12287484-12434355	PPARG, PPARG1, PPARG2, CIMT1, GLM1	Peroxisome proliferator activated receptor, gamma	601487	PPARG1, PPARG2 from same gene	Lipodystrophy, familial partial, type 3	604367	Autosomal dominant	3	Pparg
3p25.1	3:14124939-14143679	TMEM43, ARVD5, ARVC5, EDMD7	Transmembrane protein 43	612048		Emery-Dreifuss muscular dystrophy 7, AD	614302	Autosomal dominant	3	Tmem43
3p25.1	3:14124939-14143679	TMEM43, ARVD5, ARVC5, EDMD7	Transmembrane protein 43	612048		Arrhythmogenic right ventricular dysplasia 5	604400	Autosomal dominant	3	Tmem43
3p24.2	3:25718943-25790038	NGLY1, PNG1, CDDG, CDG1V	N-glycanase 1	610661		Congenital disorder of deglycosylation	615273	Autosomal recessive	3	Ngly1
3p22.2	3:38548060-38649686	SCN5A, LQT3, VF1, HB1, SSS1, CMD1E, CDCD2	Sodium channel, voltage-gated, type V, alpha polypeptide	600163		Long QT syndrome-3	603830	Autosomal dominant	3	Scn5a
3p22.2	3:38548060-38649686	SCN5A, LQT3, VF1, HB1, SSS1, CMD1E, CDCD2	Sodium channel, voltage-gated, type V, alpha polypeptide	600163		Heart block, progressive, type IA	113900	Autosomal dominant	3	Scn5a
3p22.2	3:38548060-38649686	SCN5A, LQT3, VF1, HB1, SSS1, CMD1E, CDCD2	Sodium channel, voltage-gated, type V, alpha polypeptide	600163		Heart block, nonprogressive	113900	Autosomal dominant	3	Scn5a
3p22.2	3:38548060-38649686	SCN5A, LQT3, VF1, HB1, SSS1, CMD1E, CDCD2	Sodium channel, voltage-gated, type V, alpha polypeptide	600163		{Sudden infant death syndrome, susceptibility to}	272120	Autosomal recessive	3	Scn5a
3p22.2	3:38548060-38649686	SCN5A, LQT3, VF1, HB1, SSS1, CMD1E, CDCD2	Sodium channel, voltage-gated, type V, alpha polypeptide	600163		Cardiomyopathy, dilated, 1E	601154	Autosomal dominant	3	Scn5a
3p22.2	3:38548060-38649686	SCN5A, LQT3, VF1, HB1, SSS1, CMD1E, CDCD2	Sodium channel, voltage-gated, type V, alpha polypeptide	600163		Ventricular fibrillation, familial, 1	603829		3	Scn5a
3p22.2	3:38548060-38649686	SCN5A, LQT3, VF1, HB1, SSS1, CMD1E, CDCD2	Sodium channel, voltage-gated, type V, alpha polypeptide	600163		Brugada syndrome 1	601144	Autosomal dominant	3	Scn5a
3p22.2	3:38548060-38649686	SCN5A, LQT3, VF1, HB1, SSS1, CMD1E, CDCD2	Sodium channel, voltage-gated, type V, alpha polypeptide	600163		Sick sinus syndrome 1	608567	Autosomal recessive	3	Scn5a
3p22.2	3:38548060-38649686	SCN5A, LQT3, VF1, HB1, SSS1, CMD1E, CDCD2	Sodium channel, voltage-gated, type V, alpha polypeptide	600163		Atrial fibrillation, familial, 10	614022	Autosomal dominant	3	Scn5a
3p22.2	3:39183213-39192620	CMYA1, XIN	Cardiomyopathy-associated protein 1	609777					Xirp1
3p22.2	3:39263493-39281734	CX3CR1, GPR13, V28	Chemokine (C-X3-C) receptor 1 (G protein-coupled receptor-13)	601470		{Rapid progression to AIDS from HIV1 infection}	609423		3	Cx3cr1
3p22.2	3:39263493-39281734	CX3CR1, GPR13, V28	Chemokine (C-X3-C) receptor 1 (G protein-coupled receptor-13)	601470		{Macular degeneration, age-related, 12}	613784		3	Cx3cr1
3p22.2	3:39263493-39281734	CX3CR1, GPR13, V28	Chemokine (C-X3-C) receptor 1 (G protein-coupled receptor-13)	601470		{Coronary artery disease, resistance to}	607339		3	Cx3cr1
3p22.1	3:41199421-41240444	CTNNB1, NEDSDV, EVR7	Catenin (cadherin-associated protein), beta 1, 88kD	116806		Pilomatricoma, somatic	132600		3	Ctnnb1
3p22.1	3:41199421-41240444	CTNNB1, NEDSDV, EVR7	Catenin (cadherin-associated protein), beta 1, 88kD	116806		Colorectal cancer, somatic	114500		3	Ctnnb1
3p22.1	3:41199421-41240444	CTNNB1, NEDSDV, EVR7	Catenin (cadherin-associated protein), beta 1, 88kD	116806		Ovarian cancer, somatic	167000		3	Ctnnb1
3p22.1	3:41199421-41240444	CTNNB1, NEDSDV, EVR7	Catenin (cadherin-associated protein), beta 1, 88kD	116806		Neurodevelopmental disorder with spastic diplegia and visual defects	615075	Autosomal dominant	3	Ctnnb1
3p22.1	3:41199421-41240444	CTNNB1, NEDSDV, EVR7	Catenin (cadherin-associated protein), beta 1, 88kD	116806		Medulloblastoma, somatic	155255		3	Ctnnb1
3p22.1	3:41199421-41240444	CTNNB1, NEDSDV, EVR7	Catenin (cadherin-associated protein), beta 1, 88kD	116806		Hepatocellular carcinoma, somatic	114550		3	Ctnnb1
3p22.1	3:41199421-41240444	CTNNB1, NEDSDV, EVR7	Catenin (cadherin-associated protein), beta 1, 88kD	116806		Exudative vitreoretinopathy 7	617572	Autosomal dominant	3	Ctnnb1
3p21-p13	3:43600000-74100000	MPVQTL2	Mean platelet volume quantitative trait locus 2	612574	associated with rs12485738	[Mean platelet volume QTL2]	612574		2
3p21.31	3:46857871-46863443	MYL3, CMH8	Myosin, light polypeptide-3, alkali; ventricular, skeletal, slow	160790		Cardiomyopathy, hypertrophic, 8	608751	Autosomal recessive; Autosomal dominant	3	Myl3
3p21.31	3:48223494-48225484	CAMP, FALL39	Cathelicidin antimicrobial peptide	600474					Camp
3p21.31	3:48465829-48467644	TREX1, AGS1, CRV, HERNS	3' repair exonuclease 1	606609		Chilblain lupus	610448	Autosomal dominant	3	Trex1
3p21.31	3:48465829-48467644	TREX1, AGS1, CRV, HERNS	3' repair exonuclease 1	606609		Aicardi-Goutieres syndrome 1, dominant and recessive	225750	Autosomal recessive; Autosomal dominant	3	Trex1
3p21.31	3:48465829-48467644	TREX1, AGS1, CRV, HERNS	3' repair exonuclease 1	606609		{Systemic lupus erythematosus, susceptibility to}	152700	Autosomal dominant	3	Trex1
3p21.31	3:48465829-48467644	TREX1, AGS1, CRV, HERNS	3' repair exonuclease 1	606609		Vasculopathy, retinal, with cerebral leukodystrophy	192315	Autosomal dominant	3	Trex1
3p21.31	3:48856925-48898881	SLC25A20, CACT, CAC	Solute carrier family 25 (carnitine/acylcarnitine translocase), member 20 (carnitine-acylcarnitine translocase)	613698	pseudogene on 6p12	Carnitine-acylcarnitine translocase deficiency	212138	Autosomal recessive	3	Slc25a20
3p21.31	3:49357170-49358599	GPX1, GPXD	Glutathione peroxidase-1	138320	?pseudogene on 3p11-p12	Hemolytic anemia due to glutathione peroxidase deficiency	614164	Autosomal recessive	1	Gpx1
3p21.31	3:50227067-50259361	GNAI2, GNAI2B, GIP	Guanine nucleotide-binding protein (G protein), alpha-inhibiting activity polypeptide-2	139360	on 12p13-p12, GNAI2L	Ventricular tachycardia, idiopathic	192605	Autosomal dominant	3	Gnai2
3p21.31	3:50227067-50259361	GNAI2, GNAI2B, GIP	Guanine nucleotide-binding protein (G protein), alpha-inhibiting activity polypeptide-2	139360	on 12p13-p12, GNAI2L	Pituitary ACTH-secreting adenoma			3	Gnai2
3p21.2	3:52221079-52226162	TLR9	Toll-like receptor 9	605474					Tlr9
3p21.1	3:52451099-52454040	TNNC1, CMD1Z, CMH13	Troponin-C1, slow	191040		Cardiomyopathy, hypertrophic, 13	613243	Autosomal dominant	3	Tnnc1
3p21.1	3:52451099-52454040	TNNC1, CMD1Z, CMH13	Troponin-C1, slow	191040		Cardiomyopathy, dilated, 1Z	611879		3	Tnnc1
3p14.3	3:55465714-55505260	WNT5A	Wingless-type MMTV integration site family, member 5A	164975		Robinow syndrome, autosomal dominant 1	180700	Autosomal dominant	3	Wnt5a
3q11.1	3:93873036-93974080	PROS1, THPH5, THPH6	Protein S, alpha	176880	pseudogene PROSP contiguous on chr.3	Thrombophilia due to protein S deficiency, autosomal recessive	614514	Autosomal recessive	3	Pros1
3q11.1	3:93873036-93974080	PROS1, THPH5, THPH6	Protein S, alpha	176880	pseudogene PROSP contiguous on chr.3	Thrombophilia due to protein S deficiency, autosomal dominant	612336	Autosomal dominant	3	Pros1
3q13.1-q13.2	3:111542117-111665995	CD96, TACTILE	CD96 antigen	606037		C syndrome	211750	Autosomal dominant	3	Cd96
3q13.33	3:120392292-120450992	FSTL1, FRP, MIR198	Follistatin-like 1	605547	FSTL1 mRNA can encode a protein or produce an micoRNA				Fstl1
3q21.2	3:124965709-125055996	HEG1, KIAA1237	Heart of glass, zebrafish, homolog of, 1	614182					Heg1
3q21.3	3:126288120-126357407	KLF15, KKLF	Kruppel-like factor 15	606465					Klf15
3q21.3	3:129167826-129183895	CNBP, ZNF9, CNBP1, DM2, PROMM	CCHC-type zinc finger nucleic acid-binding protein	116955		Myotonic dystrophy 2	602668	Autosomal dominant	3	Cnbp
3q22.3	3:136250324-136330170	PCCB	Propionyl Coenzyme A carboxylase, beta polypeptide	232050	pccB complementation group	Propionicacidemia	606054	Autosomal recessive	3	Pccb
3q24	3:148697870-148743002	AGTR1, AGTR1A, AT2R1	Angiotensin receptor 1	106165		Renal tubular dysgenesis	267430	Autosomal recessive	3	Agtr1a
3q24	3:148697870-148743002	AGTR1, AGTR1A, AT2R1	Angiotensin receptor 1	106165		{Hypertension, essential}	145500	Multifactorial	3	Agtr1a
3q25.1	3:151873642-151884618	SUCNR1, GPR91	Succinate receptor 1	606381					Sucnr1
3q25.2	3:155290226-155293682	DWORF, LOC100507537	Dwarf open reading frame	616891
3q26.31	3:171600403-171810482	PLD1, CVDD	Phospholipase D1, phosphatidylcholine-specific	602382		Cardiac valvular defect, developmental	212093	Autosomal recessive	3	Pld1
3q26.32	3:179148113-179240092	PIK3CA, CLOVE, MCAP, MCM, MCMTC, CWS5, CLAPO	Phosphatidylinositol 3-kinase, catalytic, alpha polypeptide	171834		Cowden syndrome 5	615108		3	Pik3ca
3q26.32	3:179148113-179240092	PIK3CA, CLOVE, MCAP, MCM, MCMTC, CWS5, CLAPO	Phosphatidylinositol 3-kinase, catalytic, alpha polypeptide	171834		Megalencephaly-capillary malformation-polymicrogyria syndrome, somatic	602501		3	Pik3ca
3q26.32	3:179148113-179240092	PIK3CA, CLOVE, MCAP, MCM, MCMTC, CWS5, CLAPO	Phosphatidylinositol 3-kinase, catalytic, alpha polypeptide	171834		Colorectal cancer, somatic	114500		3	Pik3ca
3q26.32	3:179148113-179240092	PIK3CA, CLOVE, MCAP, MCM, MCMTC, CWS5, CLAPO	Phosphatidylinositol 3-kinase, catalytic, alpha polypeptide	171834		Macrodactyly, somatic	155500		3	Pik3ca
3q26.32	3:179148113-179240092	PIK3CA, CLOVE, MCAP, MCM, MCMTC, CWS5, CLAPO	Phosphatidylinositol 3-kinase, catalytic, alpha polypeptide	171834		CLOVE syndrome, somatic	612918		3	Pik3ca
3q26.32	3:179148113-179240092	PIK3CA, CLOVE, MCAP, MCM, MCMTC, CWS5, CLAPO	Phosphatidylinositol 3-kinase, catalytic, alpha polypeptide	171834		Keratosis, seborrheic, somatic	182000		3	Pik3ca
3q26.32	3:179148113-179240092	PIK3CA, CLOVE, MCAP, MCM, MCMTC, CWS5, CLAPO	Phosphatidylinositol 3-kinase, catalytic, alpha polypeptide	171834		Ovarian cancer, somatic	167000		3	Pik3ca
3q26.32	3:179148113-179240092	PIK3CA, CLOVE, MCAP, MCM, MCMTC, CWS5, CLAPO	Phosphatidylinositol 3-kinase, catalytic, alpha polypeptide	171834		CLAPO syndrome, somatic	613089		3	Pik3ca
3q26.32	3:179148113-179240092	PIK3CA, CLOVE, MCAP, MCM, MCMTC, CWS5, CLAPO	Phosphatidylinositol 3-kinase, catalytic, alpha polypeptide	171834		Hepatocellular carcinoma, somatic	114550		3	Pik3ca
3q26.32	3:179148113-179240092	PIK3CA, CLOVE, MCAP, MCM, MCMTC, CWS5, CLAPO	Phosphatidylinositol 3-kinase, catalytic, alpha polypeptide	171834		Nonsmall cell lung cancer, somatic	211980		3	Pik3ca
3q26.32	3:179148113-179240092	PIK3CA, CLOVE, MCAP, MCM, MCMTC, CWS5, CLAPO	Phosphatidylinositol 3-kinase, catalytic, alpha polypeptide	171834		Breast cancer, somatic	114480		3	Pik3ca
3q26.32	3:179148113-179240092	PIK3CA, CLOVE, MCAP, MCM, MCMTC, CWS5, CLAPO	Phosphatidylinositol 3-kinase, catalytic, alpha polypeptide	171834		Gastric cancer, somatic	613659		3	Pik3ca
3q26.32	3:179148113-179240092	PIK3CA, CLOVE, MCAP, MCM, MCMTC, CWS5, CLAPO	Phosphatidylinositol 3-kinase, catalytic, alpha polypeptide	171834		Nevus, epidermal, somatic	162900		3	Pik3ca
3q27	3:183000000-188200000	AOMS1, SYNX	Abdominal obesity-metabolic syndrome QTL1	605552	epistatic gene on 17p12	Abdominal obesity-metabolic syndrome 1	605552	Autosomal dominant	2
3q27.1	3:184371934-184379687	THPO, MGDF, MPLLG, TPO, THCYT1	Thrombopoietin (megakaryocyte growth and development factor)	600044		Thrombocythemia 1	187950	Autosomal dominant	3	Thpo
3q27.1	3:184561784-184582407	EPHB3, ETK2	EPH-like tyrosine kinase-2	601839					Ephb3
3q27.3	3:186842709-186858462	ADIPOQ, APM1, GBP28, ADIPQTL1	Adipocyte-, C1q-, and collagen domain-containing	605441		Adiponectin deficiency	612556		3	Adipoq
3q29	3:196706272-196712289	CEP19, C3orf34, MOSPGF	Centrosomal protein, 19kD	615586	mutation identified in 1 family	Morbid obesity and spermatogenic failure	615703	Autosomal recessive	3	Cep19
4p16.3	4:986996-1004563	IDUA, IDA	Iduronidase, alpha-L-	252800		Mucopolysaccharidosis Ih	607014	Autosomal recessive	3	Idua
4p16.3	4:986996-1004563	IDUA, IDA	Iduronidase, alpha-L-	252800		Mucopolysaccharidosis Is	607016	Autosomal recessive	3	Idua
4p16.3	4:986996-1004563	IDUA, IDA	Iduronidase, alpha-L-	252800		Mucopolysaccharidosis Ih/s	607015	Autosomal recessive	3	Idua
4p16.3	4:3074680-3243959	HTT, HD, IT15, LOMARS	Huntingtin	613004	distal to D4S10	Lopes-Maciel-Rodan syndrome	617435	Autosomal recessive	3	Htt
4p16.3	4:3074680-3243959	HTT, HD, IT15, LOMARS	Huntingtin	613004	distal to D4S10	Huntington disease	143100	Autosomal dominant	3	Htt
4p16.2	4:5711198-5829042	EVC	EVC gene	604831	mutation identified in 1 WAD patient	Ellis-van Creveld syndrome	225500	Autosomal recessive	3	Evc
4p16.2	4:5711198-5829042	EVC	EVC gene	604831	mutation identified in 1 WAD patient	?Weyers acrofacial dysostosis	193530	Autosomal dominant	3	Evc
4p15.2	4:23792020-24472904	PPARGC1A, PPARGC1	Peroxisome proliferator-activated receptor-gamma, coactivator 1, alpha	604517					Ppargc1a
4p15.2	4:24795477-24800844	SOD3	Superoxide dismutase-3, extracellular	185490		[Superoxide dismutase, elevated extracellular]			3	Sod3
4p14	4:39498754-39527438	UGDH, UDPGDH	UDP-glucose dehydrogenase	603370					Ugdh
4q12	4:54229126-54298246	PDGFRA	Platelet-derived growth factor receptor, alpha polypeptide	173490	same 700bp segment as KIT; fused to BCR or FIP1L1	Hypereosinophilic syndrome, idiopathic, resistant to imatinib	607685	Isolated cases; Somatic mutation	3	Pdgfra
4q12	4:54229126-54298246	PDGFRA	Platelet-derived growth factor receptor, alpha polypeptide	173490	same 700bp segment as KIT; fused to BCR or FIP1L1	Gastrointestinal stromal tumor/GIST-plus syndrome, somatic or familial	175510		3	Pdgfra
4q12	4:55078480-55125594	KDR	Kinase insert domain receptor	191306	?mutant in TAPVR1	{Hemangioma, capillary infantile, susceptibility to}	602089	Autosomal dominant	3	Kdr
4q12	4:55078480-55125594	KDR	Kinase insert domain receptor	191306	?mutant in TAPVR1	Hemangioma, capillary infantile, somatic	602089		3	Kdr
4q12	4:56647987-56681865	HOPX, HOP	HOP homeobox	607275					Hopx
4q21.3	4:86010404-86594624	MAPK10, PRKM10, JNK3	Mitogen-activated protein kinase 10	602897					Mapk10
4q22.1	4:87975649-87983410	SPP1, OPN	Secreted phosphoprotein-1 (osteopontin, bone sialoprotein)	166490					Spp1
4q23	4:99336496-99352745	ADH1C, ADH3	Alcohol dehydrogenase IC (class I), gamma polypeptide	103730		{Parkinson disease, susceptibility to}	168600	Autosomal dominant; Multifactorial	3	Adh1
4q23	4:99336496-99352745	ADH1C, ADH3	Alcohol dehydrogenase IC (class I), gamma polypeptide	103730		{Alcohol dependence, protection against}	103780	Multifactorial	3	Adh1
4q23	4:99564077-99623996	MTTP	Microsomal triglyceride transfer protein, 88kD	157147		{Metabolic syndrome, protection against}	605552	Autosomal dominant	3	Mttp
4q23	4:99564077-99623996	MTTP	Microsomal triglyceride transfer protein, 88kD	157147		Abetalipoproteinemia	200100	Autosomal recessive	3	Mttp
4q24	4:102501265-102617301	NFKB1, CVID12	Nuclear factor of kappa light chain gene enhancer in B-cells 1 (p105)	164011		Immunodeficiency, common variable, 12	616576	Autosomal dominant	3	Nfkb1
4q24	4:105145874-105279802	TET2, KIAA1546, MDS	TET oncogene family, member 2	612839		Myelodysplastic syndrome, somatic	614286		3	Tet2
4q24	4:105369076-105474069	PPA2, SCFI, SCFAI	Pyrophosphatase, inorganic, 2	609988	mutation identified in 1 SCFAI family	Sudden cardiac failure, infantile	617222	Autosomal recessive	3	Ppa2
4q24	4:105369076-105474069	PPA2, SCFI, SCFAI	Pyrophosphatase, inorganic, 2	609988	mutation identified in 1 SCFAI family	?Sudden cardiac failure, alcohol-induced	617223	Autosomal recessive	3	Ppa2
4q25	4:106700000-113200000	ATFB5	Atrial fibrillation, familial, 5	611494	association with rs2200733 and rs10033464	{Atrial fibrillation, familial, 5}	611494		2
4q25	4:106700000-113200000	LGV1	Longevity 1, QTL	152430	maximum lod at D4S1564	[Longevity 1]	152430		2
4q25	4:110617422-110642122	PITX2, IDG2, RIEG1, RGS, IGDS2, ASGD4	Paired-like homeodomain transcription factor-2	601542		Anterior segment dysgenesis 4	137600	Autosomal dominant	3	Pitx2
4q25	4:110617422-110642122	PITX2, IDG2, RIEG1, RGS, IGDS2, ASGD4	Paired-like homeodomain transcription factor-2	601542		Ring dermoid of cornea	180550	Autosomal dominant	3	Pitx2
4q25	4:110617422-110642122	PITX2, IDG2, RIEG1, RGS, IGDS2, ASGD4	Paired-like homeodomain transcription factor-2	601542		Axenfeld-Rieger syndrome, type 1	180500	Autosomal dominant	3	Pitx2
4q26	4:113451031-113762176	CAMK2D	Calcium/calmodulin-dependent protein kinase II-delta	607708					Camk2d
4q27	4:121029292-121072534	NDNF, C4orf31, NORD	Neuron-derived neurotrophic factor	616506					Ndnf
4q28.1	4:122826707-122898235	FGF2, FGFB	Fibroblast growth factor-2 (basic)	134920	many alternate names				Fgf2
4q28.1	4:123396790-123403759	SPRY1	Sprouty RTK signaling antagonist 1	602465					Spry1
4q31.3	4:153152280-153339316	TRIM2, KIAA0517, CMT2R	Tripartite motif-containing protein 2	614141		Charcot-Marie-Tooth disease, type 2R	615490	Autosomal recessive	3	Trim2
4q31.3	4:153684079-153710642	TLR2, TIL4	Toll-like receptor-2	603028		{Leprosy, susceptibility to}	246300	Autosomal dominant	3	Tlr2
4q31.3	4:153684079-153710642	TLR2, TIL4	Toll-like receptor-2	603028		{Colorectal cancer, susceptibility to}	114500	Somatic mutation; Autosomal dominant	3	Tlr2
4q31.3	4:153684079-153710642	TLR2, TIL4	Toll-like receptor-2	603028		{Mycobacterium tuberculosis, susceptibility to}	607948		3	Tlr2
4q31.3	4:153780590-153789082	SFRP2, SARP1	Secreted frizzled-related protein 2	604157					Sfrp2
4q31.3	4:154562979-154572762	FGB	Fibrinogen, beta polypeptide	134830	4q31 by A; proximal to GYPB/GYPA	Dysfibrinogenemia, congenital	616004		3	Fgb
4q31.3	4:154562979-154572762	FGB	Fibrinogen, beta polypeptide	134830	4q31 by A; proximal to GYPB/GYPA	Afibrinogenemia, congenital	202400	Autosomal recessive	3	Fgb
4q31.3	4:154562979-154572762	FGB	Fibrinogen, beta polypeptide	134830	4q31 by A; proximal to GYPB/GYPA	Hypofibrinogenemia, congenital	202400	Autosomal recessive	3	Fgb
4q31.3	4:154583125-154590741	FGA	Fibrinogen, alpha polypeptide	134820		Hypodysfibrinogenemia, congenital	616004		3	Fga
4q31.3	4:154583125-154590741	FGA	Fibrinogen, alpha polypeptide	134820		Dysfibrinogenemia, congenital	616004		3	Fga
4q31.3	4:154583125-154590741	FGA	Fibrinogen, alpha polypeptide	134820		Amyloidosis, familial visceral	105200	Autosomal dominant	3	Fga
4q31.3	4:154583125-154590741	FGA	Fibrinogen, alpha polypeptide	134820		Afibrinogenemia, congenital	202400	Autosomal recessive	3	Fga
4q32.1	4:155666709-155737058	GUCY1A3, GUC1A3, GUCSA3, MYMY6	Guanylate cyclase 1, soluble, alpha 3	139396		Moyamoya 6 with achalasia	615750	Autosomal recessive	3	Gucy1a1
4q32.1	4:156760453-156971798	PDGFC	Platelet-derived growth factor C	608452					Pdgfc
4q32.1	4:158672100-158709622	ETFDH, MADD	Electron transfer flavoprotein:ubiquinone oxidoreductase	231675		Glutaric acidemia IIC	231680	Autosomal recessive	3	Etfdh
4q32.3	4:165873123-166105177	TLL1, TLL, ASD6	Tolloid-like 1	606742		Atrial septal defect 6	613087	Autosomal dominant	3	Tll1
4q32.3	4:168497038-168928440	PALLD, KIAA0992, PNCA1	Palladin, cytoskeletal-associated protein	608092		{Pancreatic cancer, susceptibility to, 1}	606856	Autosomal dominant	3	Palld
4q34.1	4:173526090-173530228	HAND2, DHAND2, DHAND	Heart- and neural crest derivative-expressed 2	602407					Hand2
4q35.1	4:184627695-184649474	CASP3, CPP32	Caspase 3, apoptosis-related cysteine protease	600636					Casp3
5p15.33	5:1877412-1887178	IRX4	Iroquois homeobox protein 4	606199					Irx4
5p13.2	5:36606354-36688333	SLC1A3, EAAT1, EA6	Solute carrier family 1 (glial high affinity glutamate transporter), member 3	600111		Episodic ataxia, type 6	612656	Autosomal dominant	3	Slc1a3
5p13.1	5:40759378-40798194	PRKAA1	Protein kinase, AMP-activated, catalytic, alpha-1	602739					Prkaa1
5p13-p12	5:42423438-42721877	GHR, GHIP	Growth hormone receptor	600946		{Hypercholesterolemia, familial, modifier of}	143890	Autosomal dominant	3	Ghr
5p13-p12	5:42423438-42721877	GHR, GHIP	Growth hormone receptor	600946		Laron dwarfism	262500	Autosomal recessive	3	Ghr
5p13-p12	5:42423438-42721877	GHR, GHIP	Growth hormone receptor	600946		Growth hormone insensitivity, partial	604271	Autosomal dominant	3	Ghr
5p13-p12	5:42423438-42721877	GHR, GHIP	Growth hormone receptor	600946		Increased responsiveness to growth hormone	604271	Autosomal dominant	3	Ghr
5p12	5:44300246-44389705	FGF10	Fibroblast growth factor-10	602115		LADD syndrome	149730	Autosomal dominant	3	Fgf10
5p12	5:44300246-44389705	FGF10	Fibroblast growth factor-10	602115		Aplasia of lacrimal and salivary glands	180920	Autosomal dominant	3	Fgf10
5q11.1	5:51383447-51394729	ISL1	ISL1 transcription factor, LIM/homeodomain (islet-1)	600366	between D5S395 and D5S407; proximal 5q				Isl1
5q11.2	5:52989351-53094778	ITGA2, CD49B, BR, BDPLT9	Integrin, alpha-2 (CD49B; alpha-2 subunit of VLA-2 receptor; platelet antigen Br)	192974		?Glycoprotein Ia deficiency	614200	Autosomal dominant	1	Itga2
5q11.2-q12.1	5:58969037-60524328	PDE4D, DPDE3, ACRDYS2	Phosphodiesterase-4D, cAMP-specific (dunce, Drosophila, homolog of, phosphodiesterase-E3)	600129		Acrodysostosis 2, with or without hormone resistance	614613	Autosomal dominant	3
Phenotype Mapping Key
1 - The disorder is placed on the map due to its association with a gene, but the underlying defect is not known.
2 - The disorder was placed on the map by statistical methods.
3 - The molecular basis of the disorder is known.
4 - A contiguous gene duplication or deletion syndrome in which multiple genes are involved.
This search returned 730 entries which exceeded the maximum of 200 so the results were truncated
You can register for MIMmatch ( https://omim.org/mimmatch/ ) to raise this limit to 1,000
You can register for downloads ( https://omim.org/downloads/ ) and/or the API ( https://omim.org/api ) for more search/download options
